# Supplementary material for: A previously uncharacterized O-glycopeptidase from Akkermansia muciniphila requires the Tn-antigen for cleavage of the peptide bond
Source: J Biol Chem. 2022 Aug 30;298(10):102439. doi: 10.1016/j.jbc.2022.102439 (PMC9513282; doi:10.1016/j.jbc.2022.102439)
Supplement: Supplemental data [file mmc2.xlsx]

## Sheet: Raw Data Protein X Fig. #
							3s						3s						3s						30s						30s						30s						300s						300s
State	Start	End	Sequence	Search RT	Charge	Max D	Start RT	End RT	#D	%D	Score	Conf	Start RT	End RT	#D	%D	Score	Conf	Start RT	End RT	#D	%D	Score	Conf	Start RT	End RT	#D	%D	Score	Conf	Start RT	End RT	#D	%D	Score	Conf	Start RT	End RT	#D	%D	Score	Conf	Start RT	End RT	#D	%D	Score	Conf	Start RT
ALT1	2	21	DEESASRASVPASSDREGAE	5.86	2	17	5.77	6.27	8.275	64.475	0.9643	High	5.69	6.19	8.415	65.566	0.9633	High	5.77	6.27	8.357	65.112	0.9649	High	5.67	6.17	8.419	65.597	0.9599	High	5.67	6.16	8.399	65.437	0.9548	High	5.77	6.27	8.463	65.94	0.9652	High	5.67	6.16	8.152	63.51	0.963	High	5.68
ALT1	2	21	DEESASRASVPASSDREGAE	5.86	3	17	5.76	6.27	8.204	63.916	0.933	High	5.69	6.19	8.339	64.974	0.9197	High	5.8	6.29	8.267	64.411	0.9351	High	5.69	6.19	8.323	64.845	0.9195	High	5.69	6.19	8.314	64.775	0.9138	High	5.69	6.19	8.426	65.646	0.9024	High	5.68	6.19	8.066	62.843	0.9318	High	5.69
ALT1	2	22	DEESASRASVPASSDREGAEF	8.28	2	18	8.12	8.47	7.657	56.343	0.8143	Medium	8.04	8.28	8.126	59.798	0.8652	High	8.07	8.44	7.818	57.53	0.7882	Medium	8.04	8.32	8.06	59.305	0.8772	High	8.04	8.39	7.938	58.407	0.8021	Medium	8.13	8.48	8.013	58.959	0.8103	Medium	8.04	8.41	8.112	59.688	0.8173	Medium	8.04
ALT1	2	22	DEESASRASVPASSDREGAEF	8.28	3	18	8.1	8.45	7.777	57.226	0.8374	Medium	8.22	8.54	7.827	57.591	0.7654	Medium	8.09	8.34	8.146	59.94	0.891	High	8.07	8.43	7.978	58.706	0.8335	Medium	8.02	8.34	8.098	59.591	0.8518	High	8.09	8.43	8.155	60.004	0.8614	High	8.04	8.4	8.151	59.981	0.8428	Medium	8.06
ALT1	5	21	SASRASVPASSDREGAE	4.95	3	14	4.96	5.21	6.275	59.363	0.8401	Medium	4.82	5.21	6.305	59.654	0.8488	Medium	4.88	5.33	6.21	58.752	0.8373	Medium	4.82	5.22	6.282	59.435	0.8207	Medium	4.96	5.22	6.309	59.691	0.8478	Medium	4.93	5.21	6.415	60.695	0.844	Medium	4.87	5.21	6.054	57.271	0.8326	Medium	4.88
ALT1	6	21	ASRASVPASSDREGAE	4.85	3	13	4.88	4.96	6.282	64.002	0.8887	High	4.83	4.96	6.224	63.411	0.906	High	4.85	4.96	6.281	63.991	0.8931	High	4.86	4.96	6.287	64.054	0.8995	High	4.77	4.96	6.262	63.797	0.8915	High	4.86	4.97	6.506	66.286	0.8501	High	4.79	4.96	6.002	61.148	0.9097	High	4.83
ALT1	10	21	SVPASSDREGAE	4.74	2	9	4.76	5.07	4.147	61.025	0.9219	High	4.72	4.99	4.112	60.519	0.9158	High	4.77	5.03	4.14	60.924	0.9216	High	4.74	5.07	4.228	62.224	0.8929	High	4.72	5.03	4.126	60.717	0.9201	High	4.69	5.08	4.287	63.094	0.9202	High	4.77	5	3.973	58.464	0.8755	High	4.68
ALT1	22	29	FTRLPVSW	12.13	2	5	11.98	12.48	0.656	17.382	0.9355	High	11.91	12.41	0.729	19.308	0.9397	High	11.96	12.47	0.648	17.159	0.9398	High	11.91	12.41	1.613	42.72	0.949	High	11.91	12.38	1.609	42.617	0.9464	High	11.92	12.43	1.646	43.591	0.9459	High	11.91	12.41	2.143	56.781	0.9542	High	11.9
ALT1	22	39	FTRLPVSWTVNPRDAANA	10.73	3	14	10.71	10.95	2.083	19.705	0.8954	Medium	10.67	10.97	2.196	20.775	0.8964	Medium	10.68	10.97	2.097	19.835	0.8978	Medium	10.72	10.92	3.384	32.018	0.8925	Medium	10.64	10.89	3.361	31.795	0.8991	Medium	10.72	10.95	3.471	32.838	0.8932	Medium	10.69	10.91	4.182	39.562	0.8951	Medium	10.69
ALT1	22	48	FTRLPVSWTVNPRDAANARAAWKTLSA	11.5	3	23	11.44	11.93	1.896	10.917	0.9306	High	11.44	11.93	1.984	11.424	0.9279	High	11.45	11.95	1.849	10.65	0.9286	High	11.44	11.93	3.143	18.102	0.91	High	11.43	11.93	3.073	17.695	0.9184	High	11.44	11.93	3.221	18.551	0.9135	High	11.44	11.83	4.097	23.593	0.912	High	11.46
ALT1	22	48	FTRLPVSWTVNPRDAANARAAWKTLSA	11.5	4	23	11.44	11.93	1.863	10.726	0.9133	High	11.43	11.93	1.952	11.243	0.9058	High	11.44	11.93	1.832	10.551	0.91	High	11.44	11.94	3.087	17.776	0.9025	High	11.43	11.93	3.044	17.528	0.9137	High	11.46	11.96	3.167	18.238	0.9111	High	11.43	11.93	4.06	23.38	0.8934	High	11.44
ALT1	22	48	FTRLPVSWTVNPRDAANARAAWKTLSA	11.5	5	23	11.46	11.96	1.855	10.685	0.9123	High	11.45	11.95	1.942	11.181	0.9054	High	11.45	11.96	1.819	10.476	0.904	High	11.45	11.95	3.078	17.728	0.901	High	11.38	11.89	3.037	17.49	0.9021	High	11.45	11.95	3.147	18.124	0.8922	High	11.46	11.95	4.034	23.233	0.8923	High	11.46
ALT1	23	29	TRLPVSW	11.05	2	4	11.13	11.29	0.485	16.068	0.8892	Medium	11.07	11.39	0.534	17.691	0.8951	Medium	11.14	11.34	0.444	14.714	0.8903	Medium	11.09	11.36	1.095	36.274	0.9008	Medium	11.02	11.29	1.138	37.668	0.8881	Medium	11.17	11.28	1.107	36.644	0.9117	Medium	11.01	11.41	1.708	56.545	0.7195	Medium	11.02
ALT1	23	48	TRLPVSWTVNPRDAANARAAWKTLSA	11.14	4	22	11.14	11.65	1.756	10.573	0.8741	High	11.13	11.64	1.83	11.019	0.8793	High	11.14	11.65	1.774	10.677	0.8311	Medium	11.16	11.66	2.761	16.625	0.8667	High	11.1	11.59	2.72	16.376	0.8824	High	11.17	11.47	2.824	17.002	0.8792	High	11.17	11.47	3.706	22.313	0.8643	Medium	11.18
ALT1	30	48	TVNPRDAANARAAWKTLSA	9.53	3	16	9.29	9.57	0.876	7.253	0.8433	Medium	9.26	9.51	0.824	6.821	0.8906	High	9.3	9.65	0.813	6.732	0.8755	Medium	9.26	9.7	0.953	7.891	0.8208	Medium	9.25	9.58	0.894	7.403	0.8583	Medium	9.29	9.7	0.951	7.87	0.8275	Medium	9.26	9.7	1.182	9.785	0.8181	Medium	9.27
ALT1	49	64	YHRGKPKSSRKLHVVY	4.83	2	13	4.77	5.28	0.138	1.402	0.9456	High	4.74	5.24	0.126	1.283	0.9445	High	4.76	5.26	0.116	1.181	0.9052	High	4.73	5.23	0.2	2.039	0.9248	High	4.72	5.22	0.17	1.736	0.9274	High	4.77	5.26	0.19	1.934	0.9405	High	4.84	5.16	0.245	2.499	0.9222	High	4.76
ALT1	49	64	YHRGKPKSSRKLHVVY	4.83	3	13	4.75	5.24	0.109	1.106	0.9738	High	4.7	5.21	0.109	1.106	0.8999	High	4.75	5.24	0.092	0.942	0.9706	High	4.7	5.21	0.18	1.835	0.9637	High	4.75	5.24	0.166	1.692	0.9671	High	4.68	5.19	0.179	1.822	0.9532	High	4.69	5.19	0.233	2.372	0.9426	High	4.83
ALT1	49	64	YHRGKPKSSRKLHVVY	4.83	4	13	4.74	5.23	0.105	1.069	0.9479	High	4.74	5.23	0.106	1.082	0.9383	High	4.74	5.23	0.091	0.932	0.9583	High	4.67	5.17	0.18	1.833	0.9427	High	4.74	5.23	0.163	1.66	0.9425	High	4.74	5.24	0.166	1.692	0.9568	High	4.74	5.23	0.229	2.334	0.9401	High	4.69
ALT1	49	64	YHRGKPKSSRKLHVVY	4.83	5	13	4.75	5.25	0.104	1.06	0.9584	High	4.71	5.22	0.105	1.069	0.9419	High	4.72	5.22	0.09	0.921	0.9478	High	4.73	5.23	0.172	1.757	0.9488	High	4.7	5.2	0.163	1.663	0.9398	High	4.74	5.24	0.167	1.706	0.94	High	4.7	5.21	0.23	2.341	0.9362	High	4.73
ALT1	49	64	YHRGKPKSSRKLHVVY	4.83	6	13	4.81	5.21	0.106	1.08	0.957	High	4.75	5.18	0.109	1.109	0.9338	High	4.78	5.28	0.09	0.921	0.9449	High	4.77	5.27	0.18	1.837	0.9285	High	4.78	5.28	0.154	1.567	0.9335	High	4.83	5.19	0.187	1.902	0.9252	High	4.78	5.28	0.217	2.209	0.9365	High	4.79
ALT1	49	67	YHRGKPKSSRKLHVVYVTF	7.92	3	16	7.96	8.46	0.156	1.291	0.9327	High	7.94	8.43	0.132	1.089	0.9356	High	7.98	8.47	0.084	0.696	0.9279	High	7.95	8.44	0.199	1.646	0.9295	High	7.98	8.36	0.16	1.329	0.9303	High	7.98	8.48	0.167	1.384	0.9054	High	7.87	8.36	0.292	2.421	0.9421	High	7.98
ALT1	49	67	YHRGKPKSSRKLHVVYVTF	7.92	4	16	7.96	8.46	0.118	0.979	0.9342	High	7.86	8.36	0.136	1.122	0.9585	High	7.89	8.38	0.094	0.774	0.964	High	7.96	8.46	0.143	1.188	0.9638	High	7.89	8.39	0.157	1.301	0.9466	High	7.96	8.46	0.142	1.177	0.9546	High	7.96	8.46	0.228	1.886	0.957	High	7.96
ALT1	49	67	YHRGKPKSSRKLHVVYVTF	7.92	5	16	7.99	8.31	0.103	0.851	0.952	High	7.95	8.31	0.104	0.86	0.9577	High	7.92	8.41	0.081	0.671	0.9347	High	7.97	8.32	0.132	1.091	0.9568	High	7.92	8.31	0.134	1.113	0.9382	High	7.99	8.32	0.12	0.997	0.9504	High	7.95	8.32	0.215	1.779	0.9409	High	7.95
ALT1	49	75	YHRGKPKSSRKLHVVYVTFKDRPALEG	7.65	5	23	7.37	7.86	1.326	7.637	0.912	Medium	7.41	7.74	1.225	7.054	0.9438	High	7.44	7.7	1.145	6.593	0.9427	High	7.42	7.77	1.53	8.809	0.9169	High	7.38	7.78	1.659	9.552	0.9163	High	7.44	7.8	1.633	9.404	0.9194	High	7.39	7.73	2.069	11.914	0.9244	High	7.43
ALT1	49	75	YHRGKPKSSRKLHVVYVTFKDRPALEG	7.65	6	23	7.48	7.98	1.063	6.12	0.9363	High	7.46	7.88	1.113	6.412	0.9444	High	7.46	7.88	1.014	5.838	0.947	High	7.48	7.98	1.355	7.804	0.9205	High	7.42	7.88	1.444	8.317	0.9142	High	7.49	7.98	1.429	8.226	0.9201	High	7.45	7.88	1.857	10.695	0.9245	High	7.44
ALT1	65	73	VTFKDRPAL	8.62	3	6	8.46	8.6	0.215	4.742	0.8917	High	8.47	8.56	0.246	5.437	0.8869	High	8.41	8.64	0.261	5.767	0.8811	High	8.42	8.64	0.677	14.937	0.898	High	8.36	8.64	0.703	15.514	0.8987	High	8.43	8.64	0.668	14.739	0.9017	High	8.43	8.58	1.136	25.072	0.9031	High	8.42
ALT1	65	75	VTFKDRPALEG	7.92	2	8	7.96	8.35	1.282	21.23	0.9595	High	7.89	8.29	1.366	22.622	0.9533	High	7.91	8.3	1.302	21.563	0.9591	High	7.96	8.32	1.746	28.906	0.9429	High	7.9	8.27	1.762	29.167	0.9423	High	7.96	8.34	1.782	29.502	0.9392	High	7.9	8.31	2.275	37.667	0.9564	High	7.94
ALT1	65	75	VTFKDRPALEG	7.92	3	8	7.9	8.32	1.291	21.373	0.9246	High	7.85	8.31	1.375	22.759	0.9202	High	7.88	8.32	1.31	21.685	0.9168	High	7.94	8.32	1.733	28.691	0.9272	High	7.84	8.32	1.762	29.177	0.9185	High	7.86	8.32	1.77	29.309	0.9155	High	7.86	8.32	2.29	37.92	0.9034	High	7.85
ALT1	65	89	VTFKDRPALEGYRERYDHILKNIQA	10.15	3	22	10.09	10.58	0.896	5.395	0.9512	High	10.12	10.49	0.902	5.43	0.9506	High	10.08	10.58	0.876	5.276	0.9459	High	10.13	10.5	1.332	8.019	0.9364	High	10.02	10.51	1.315	7.917	0.9167	High	10.13	10.5	1.364	8.212	0.9419	High	10.08	10.48	2.439	14.686	0.9313	High	10.11
ALT1	65	89	VTFKDRPALEGYRERYDHILKNIQA	10.15	4	22	10.12	10.57	0.872	5.247	0.9455	High	10.09	10.58	0.894	5.38	0.9453	High	10.13	10.64	0.856	5.152	0.9442	High	10.1	10.56	1.324	7.971	0.9269	High	10.07	10.51	1.286	7.744	0.9284	High	10.09	10.58	1.366	8.226	0.9226	High	10.09	10.58	2.45	14.751	0.9284	High	10.06
ALT1	65	89	VTFKDRPALEGYRERYDHILKNIQA	10.15	5	22	10.13	10.55	0.856	5.155	0.9191	High	10.09	10.58	0.879	5.29	0.924	High	10.08	10.58	0.859	5.169	0.9176	High	10.13	10.56	1.283	7.725	0.9077	High	10.08	10.58	1.247	7.508	0.9183	High	10.14	10.57	1.332	8.021	0.907	High	10.14	10.56	2.398	14.438	0.9026	High	10.15
ALT1	65	90	VTFKDRPALEGYRERYDHILKNIQAY	10.88	4	23	10.89	11.23	0.775	4.466	0.9034	High	10.8	11.29	0.812	4.679	0.8986	High	10.9	11.24	0.746	4.297	0.9009	High	10.87	11.2	1.175	6.768	0.8894	High	10.81	11.17	1.147	6.602	0.8728	High	10.8	11.3	1.273	7.331	0.8537	Medium	10.89	11.15	2.251	12.964	0.8902	Medium	10.85
ALT1	65	90	VTFKDRPALEGYRERYDHILKNIQAY	10.88	5	23	10.82	11.31	0.753	4.337	0.9291	High	10.82	11.31	0.762	4.39	0.922	High	10.81	11.31	0.737	4.244	0.9241	High	10.82	11.31	1.172	6.749	0.9122	High	10.79	11.29	1.13	6.506	0.9142	High	10.87	11.37	1.206	6.944	0.9155	High	10.82	11.31	2.263	13.03	0.9127	High	10.81
ALT1	65	90	VTFKDRPALEGYRERYDHILKNIQAY	10.88	6	23	10.89	11.34	0.745	4.289	0.9264	High	10.82	11.31	0.778	4.479	0.9269	High	10.91	11.34	0.72	4.148	0.9264	High	10.87	11.37	1.17	6.736	0.9103	High	10.81	11.31	1.159	6.674	0.9117	High	10.83	11.32	1.235	7.109	0.9121	High	10.82	11.31	2.261	13.02	0.9148	High	10.81
ALT1	65	90	VTFKDRPALEGYRERYDHILKNIQAY	10.88	7	23	10.82	11.31	0.828	4.77	0.9159	High	10.76	11.26	0.83	4.779	0.9258	High	10.81	11.31	0.785	4.519	0.9262	High	10.82	11.31	1.284	7.394	0.8753	Medium	10.79	11.22	1.211	6.975	0.9023	High	10.83	11.24	1.3	7.488	0.9018	High	10.82	11.21	2.349	13.526	0.9109	High	10.81
ALT1	68	89	KDRPALEGYRERYDHILKNIQA	9.79	4	19	9.77	10.03	0.876	6.104	0.9072	High	9.75	10.03	0.903	6.294	0.9041	High	9.63	9.92	0.873	6.084	0.8375	Medium	9.76	10.03	1.216	8.48	0.8907	High	9.71	9.98	1.192	8.31	0.8986	High	9.78	10.04	1.265	8.817	0.8816	High	9.76	10	2.179	15.192	0.8942	High	9.66
ALT1	68	90	KDRPALEGYRERYDHILKNIQAY	10.57	5	20	10.6	10.96	0.821	5.44	0.8996	High	10.6	10.96	0.83	5.499	0.893	High	10.6	10.98	0.808	5.35	0.8945	High	10.58	10.95	1.14	7.55	0.8751	High	10.49	10.99	1.237	8.19	0.8578	High	10.59	10.96	1.197	7.926	0.8791	High	10.68	10.8	1.994	13.207	0.8929	High	10.59
ALT1	76	89	YRERYDHILKNIQA	8.59	4	12	8.58	8.9	0.059	0.656	0.9412	High	8.52	8.9	0.057	0.632	0.9322	High	8.55	8.93	0.053	0.581	0.9396	High	8.55	8.9	0.115	1.272	0.9382	High	8.48	8.9	0.116	1.285	0.9201	High	8.53	8.91	0.11	1.214	0.9309	High	8.49	8.99	0.247	2.725	0.8987	High	8.51
ALT1	76	90	YRERYDHILKNIQAY	9.48	3	13	9.38	9.59	0.146	1.491	0.8868	Medium	9.38	9.6	0.145	1.481	0.8895	Medium	9.43	9.6	0.168	1.712	0.8641	Medium	9.38	9.6	0.251	2.553	0.8585	Medium	9.38	9.43	0.255	2.595	0.8306	Medium	9.38	9.6	0.295	3.001	0.8441	Medium	9.38	9.6	0.384	3.913	0.7823	Medium	9.38
ALT1	76	90	YRERYDHILKNIQAY	9.48	4	13	9.36	9.76	0.046	0.469	0.8879	Medium	9.37	9.78	0.093	0.949	0.8705	Medium	9.41	9.82	0.09	0.915	0.8859	Medium	9.37	9.78	0.188	1.911	0.8054	Medium	9.33	9.79	0.182	1.859	0.8847	Medium	9.38	9.67	0.193	1.966	0.8535	Medium	9.37	9.82	0.311	3.169	0.8612	Medium	9.36
ALT1	76	90	YRERYDHILKNIQAY	9.48	5	13	9.31	9.58	0.128	1.303	0.8508	Medium	9.46	9.77	0.237	2.417	0.8578	Medium	9.36	9.78	0.198	2.017	0.8794	Medium	9.49	9.67	0.335	3.414	0.8592	Medium	9.49	9.61	0.336	3.424	0.8461	Medium	9.31	9.58	0.335	3.413	0.8151	Medium	9.41	9.76	0.545	5.548	0.8147	Medium	9.32
ALT1	90	105	YYADQMQANGFPPLTF	14.36	2	12	14.39	14.72	0.229	2.532	0.7214	Medium	14.32	14.59	0.212	2.345	0.7154	Medium	14.27	14.6	0.24	2.648	0.7414	Medium	14.27	14.7	0.202	2.23	0.6976	Medium	14.28	14.59	0.217	2.396	0.7159	Medium	14.38	14.59	0.24	2.645	0.7353	Medium	14.35	14.59	0.198	2.189	0.7546	Medium	14.35
ALT1	90	105	YYADQMQANGFPPLTF	14.36	3	12	14.38	14.68	0.297	3.276	0.7228	Medium	14.38	14.67	0.274	3.02	0.7314	Medium	14.36	14.68	0.282	3.117	0.7275	Medium	14.28	14.78	0.315	3.478	0.5884	Medium	14.28	14.78	0.336	3.705	0.6905	Medium	14.38	14.68	0.375	4.136	0.7043	Medium	14.32	14.68	0.27	2.98	0.7337	Medium	14.36
ALT1	90	106	YYADQMQANGFPPLTFQ	13.32	2	13	13.23	13.58	0.227	2.314	0.8988	High	13.22	13.56	0.228	2.319	0.8979	High	13.24	13.69	0.201	2.047	0.9014	High	13.22	13.58	0.21	2.141	0.8985	High	13.17	13.49	0.197	2.002	0.9088	High	13.24	13.58	0.195	1.982	0.9076	High	13.23	13.59	0.195	1.986	0.9061	High	13.21
ALT1	90	106	YYADQMQANGFPPLTFQ	13.32	3	13	13.2	13.69	0.268	2.734	0.8338	Medium	13.16	13.67	0.224	2.282	0.8941	Medium	13.28	13.73	0.221	2.248	0.8893	Medium	13.19	13.69	0.224	2.283	0.8932	Medium	13.19	13.68	0.206	2.095	0.9048	Medium	13.23	13.72	0.219	2.227	0.9066	Medium	13.2	13.7	0.195	1.99	0.9037	Medium	13.29
ALT1	90	107	YYADQMQANGFPPLTFQL	14.55	2	14	14.62	14.77	0.238	2.251	0.8894	Medium	14.53	14.68	0.254	2.406	0.8641	Medium	14.63	14.78	0.207	1.96	0.892	Medium	14.53	14.89	0.201	1.898	0.8673	Medium	14.58	14.76	0.205	1.939	0.8872	Medium	14.62	14.79	0.198	1.871	0.8813	Medium	14.6	14.78	0.279	2.643	0.8876	Medium	14.56
ALT1	90	107	YYADQMQANGFPPLTFQL	14.55	3	14	14.64	14.75	0.223	2.105	0.8691	Medium	14.5	14.93	0.217	2.054	0.8417	Medium	14.63	14.81	0.196	1.851	0.8785	Medium	14.63	14.79	0.206	1.947	0.8594	Medium	14.55	14.84	0.197	1.868	0.8047	Medium	14.62	14.81	0.209	1.98	0.873	Medium	14.63	14.78	0.254	2.407	0.8772	Medium	14.62
ALT1	91	106	YADQMQANGFPPLTFQ	13.01	2	12	12.99	13.32	0.209	2.306	0.892	High	12.99	13.32	0.205	2.265	0.8894	Medium	13.04	13.39	0.184	2.03	0.8976	High	13	13.33	0.195	2.154	0.893	Medium	12.96	13.32	0.195	2.157	0.8937	Medium	12.94	13.44	0.186	2.051	0.8123	Medium	12.97	13.36	0.189	2.083	0.9017	High	12.96
ALT1	91	106	YADQMQANGFPPLTFQ	13.01	3	12	12.94	13.43	0.258	2.843	0.8717	High	12.94	13.43	0.24	2.652	0.87	High	13.02	13.49	0.207	2.287	0.8962	High	12.98	13.39	0.215	2.368	0.8979	High	12.94	13.43	0.221	2.438	0.876	High	12.99	13.44	0.232	2.565	0.8594	High	12.93	13.43	0.211	2.328	0.8911	High	12.94
ALT1	91	107	YADQMQANGFPPLTFQL	14.5	3	13	14.59	14.65	0.281	2.866	0.8504	Medium	14.52	14.75	0.213	2.173	0.8572	Medium	14.59	14.65	0.162	1.648	0.8765	Medium	14.52	14.75	0.22	2.24	0.8367	Medium	14.51	14.71	0.227	2.309	0.8308	Medium	14.59	14.71	0.187	1.902	0.8783	Medium	14.59	14.7	0.282	2.872	0.8564	Medium	14.58
ALT1	95	106	MQANGFPPLTFQ	12.86	2	8	12.65	12.96	0.209	3.46	0.883	Medium	12.63	12.96	0.211	3.498	0.8848	Medium	12.72	12.96	0.201	3.321	0.8893	Medium	12.61	12.96	0.275	4.552	0.8391	Medium	12.63	12.85	0.232	3.834	0.8493	Medium	12.72	12.92	0.233	3.863	0.8749	Medium	12.63	12.96	0.205	3.388	0.8931	Medium	12.61
ALT1	107	128	LDLDERGKLVIHDAYVDKPMSE	9.9	4	19	9.79	10.15	2.181	15.207	0.8789	Medium	9.83	10.13	2.322	16.184	0.8951	High	9.84	10.12	2.048	14.278	0.8276	Medium	9.84	10.13	2.459	17.142	0.8959	High	9.79	10.12	2.486	17.328	0.8969	High	9.89	10.11	2.566	17.888	0.8911	Medium	9.88	10.11	3.353	23.376	0.8708	Medium	9.87
ALT1	108	121	DLDERGKLVIHDAY	9.17	4	12	9.15	9.64	1.103	12.176	0.8095	Medium	9.12	9.51	1.287	14.206	0.8409	Medium	9.14	9.63	0.964	10.635	0.8877	Medium	9.12	9.51	1.25	13.8	0.8542	Medium	9.16	9.5	1.332	14.701	0.8488	Medium	9.12	9.59	1.268	13.993	0.8845	Medium	9.12	9.51	2.051	22.641	0.864	Medium	9.12
ALT1	108	128	DLDERGKLVIHDAYVDKPMSE	9.37	3	18	9.22	9.69	2.285	16.813	0.9063	High	9.23	9.61	2.426	17.854	0.9285	High	9.29	9.68	2.182	16.053	0.9088	High	9.25	9.61	2.74	20.163	0.916	High	9.2	9.61	2.891	21.271	0.9012	High	9.28	9.61	2.846	20.94	0.9156	High	9.22	9.61	3.824	28.136	0.9103	High	9.23
ALT1	108	128	DLDERGKLVIHDAYVDKPMSE	9.37	4	18	9.28	9.67	2.326	17.115	0.9073	High	9.29	9.58	2.501	18.402	0.8995	High	9.24	9.73	2.254	16.584	0.9105	High	9.31	9.73	2.728	20.07	0.9235	High	9.24	9.64	2.874	21.146	0.9276	High	9.33	9.75	2.857	21.023	0.9282	High	9.26	9.64	3.798	27.945	0.9198	High	9.22
ALT1	108	128	DLDERGKLVIHDAYVDKPMSE	9.37	5	18	9.24	9.62	2.497	18.375	0.9293	High	9.21	9.58	2.663	19.593	0.9253	High	9.28	9.64	2.373	17.464	0.9356	High	9.24	9.58	2.929	21.554	0.9242	High	9.24	9.53	3.078	22.647	0.9152	Medium	9.26	9.61	3.062	22.532	0.9224	High	9.22	9.58	4.063	29.899	0.9054	High	9.23
ALT1	108	129	DLDERGKLVIHDAYVDKPMSEM	10.26	4	19	10.16	10.48	2.919	20.348	0.8131	Medium	10.27	10.41	2.967	20.682	0.8387	Medium	10.2	10.48	2.802	19.529	0.8148	Medium	10.14	10.46	3.56	24.815	0.8139	Medium	10.18	10.39	3.561	24.823	0.8308	Medium	10.25	10.5	3.64	25.373	0.8154	Medium	10.24	10.43	4.445	30.988	0.8224	Medium	10.24
ALT1	109	128	LDERGKLVIHDAYVDKPMSE	8.7	4	17	8.45	8.94	2.139	16.662	0.9249	High	8.46	8.94	2.258	17.589	0.8987	High	8.46	8.93	2.033	15.842	0.9375	High	8.47	8.96	2.561	19.95	0.9321	High	8.43	8.81	2.636	20.541	0.9338	High	8.48	8.91	2.629	20.484	0.9344	High	8.43	8.85	3.554	27.693	0.9197	High	8.46
ALT1	110	121	DERGKLVIHDAY	8.23	2	10	8.07	8.57	0.848	11.238	0.9266	High	8.07	8.57	0.979	12.964	0.9246	High	8.02	8.52	0.783	10.366	0.9453	High	8.07	8.57	1.056	13.98	0.9277	High	8.02	8.52	1.061	14.056	0.918	High	8.05	8.55	1.072	14.198	0.92	High	8	8.5	1.838	24.344	0.921	High	8.07
ALT1	110	121	DERGKLVIHDAY	8.23	4	10	8.1	8.39	0.761	10.076	0.9287	High	8.14	8.36	0.927	12.275	0.9171	High	7.96	8.25	0.754	9.993	0.8637	High	8.02	8.4	0.966	12.79	0.8993	High	8	8.33	1.015	13.442	0.9186	High	8.12	8.38	0.98	12.978	0.9284	High	8.13	8.25	1.782	23.601	0.8876	High	8.02
ALT1	110	128	DERGKLVIHDAYVDKPMSE	8.38	4	16	8.43	8.89	1.955	16.188	0.9065	High	8.42	8.89	2.114	17.497	0.9039	High	8.42	8.89	1.934	16.008	0.9025	High	8.42	8.89	2.408	19.933	0.897	High	8.4	8.85	2.485	20.569	0.9035	High	8.46	8.9	2.48	20.529	0.9042	High	8.41	8.89	3.2	26.487	0.8782	Medium	8.44
ALT1	110	128	DERGKLVIHDAYVDKPMSE	8.38	5	16	8.31	8.8	2.013	16.664	0.9474	High	8.31	8.8	2.173	17.989	0.9446	High	8.3	8.8	1.989	16.466	0.9494	High	8.31	8.8	2.51	20.782	0.9525	High	8.21	8.72	2.594	21.478	0.9461	High	8.31	8.8	2.582	21.374	0.9551	High	8.22	8.72	3.43	28.391	0.9451	High	8.24
ALT1	110	129	DERGKLVIHDAYVDKPMSEM	9.42	4	17	9.34	9.63	2.397	18.675	0.9268	Medium	9.31	9.63	2.56	19.949	0.927	Medium	9.36	9.63	2.383	18.564	0.9297	High	9.33	9.63	3.127	24.364	0.9258	Medium	9.29	9.63	3.229	25.161	0.8836	Medium	9.35	9.67	3.236	25.215	0.9282	Medium	9.31	9.69	4.348	33.872	0.9045	Medium	9.31
ALT1	110	129	DERGKLVIHDAYVDKPMSEM	9.42	5	17	9.4	9.86	2.376	18.513	0.9324	High	9.36	9.87	2.523	19.658	0.9293	High	9.43	9.89	2.354	18.338	0.9384	High	9.4	9.86	3.132	24.405	0.9321	High	9.36	9.83	3.207	24.988	0.9303	High	9.42	9.89	3.222	25.106	0.9331	High	9.36	9.85	4.201	32.73	0.9283	High	9.4
ALT1	112	128	RGKLVIHDAYVDKPMSE	7.68	3	14	7.47	7.67	2.064	19.523	0.8787	High	7.45	7.72	2.14	20.245	0.8878	High	7.47	7.71	2.06	19.492	0.8681	High	7.48	7.64	2.607	24.666	0.8836	High	7.43	7.68	2.719	25.728	0.808	Medium	7.49	7.75	2.645	25.022	0.8356	Medium	7.46	7.63	3.075	29.09	0.865	High	7.46
ALT1	112	128	RGKLVIHDAYVDKPMSE	7.68	4	14	7.53	7.81	1.904	18.012	0.887	Medium	7.58	7.74	2.016	19.069	0.9034	High	7.52	7.81	1.909	18.065	0.9027	High	7.57	7.72	2.364	22.361	0.8983	Medium	7.58	7.72	2.431	22.998	0.8756	Medium	7.59	7.75	2.424	22.933	0.8881	Medium	7.54	7.73	2.848	26.941	0.8966	Medium	7.59
ALT1	116	128	VIHDAYVDKPMSE	7.65	3	10	7.51	8	2.118	28.053	0.9363	High	7.51	8	2.214	29.331	0.9451	High	7.63	7.89	2.131	28.229	0.898	High	7.51	8	2.565	33.972	0.9475	High	7.5	7.94	2.6	34.43	0.9258	High	7.55	8.05	2.626	34.781	0.9426	High	7.51	7.97	2.727	36.114	0.9477	High	7.63
ALT1	122	128	VDKPMSE	5.26	1	4	5.15	5.64	1.282	42.46	0.9348	High	5.17	5.59	1.27	42.063	0.9379	High	5.15	5.64	1.199	39.688	0.9391	High	5.17	5.63	1.674	55.435	0.9127	High	5.12	5.62	1.686	55.838	0.9326	High	5.15	5.65	1.719	56.913	0.9092	High	5.26	5.53	1.782	59.003	0.9346	High	5.17
ALT1	122	129	VDKPMSEM	7.86	2	5	7.82	7.99	1.476	39.089	0.9232	Medium	7.79	7.96	1.586	42.019	0.9258	Medium	7.73	8.04	1.511	40.038	0.924	Medium	7.77	7.99	2.179	57.724	0.9249	Medium	7.73	7.93	2.195	58.143	0.9243	Medium	7.78	7.99	2.224	58.918	0.9214	Medium	7.79	7.92	2.405	63.72	0.9299	Medium	7.75
ALT1	129	140	MSVQSSGPVSRE	6.64	2	9	6.53	7.03	3.491	51.38	0.8799	Medium	6.63	7.05	3.547	52.194	0.897	Medium	6.63	7.05	3.441	50.636	0.8977	Medium	6.64	7.02	4.406	64.842	0.8581	Medium	6.63	7.05	4.281	63.005	0.8748	Medium	6.48	6.93	4.53	66.672	0.8646	Medium	6.58	6.93	5.004	73.647	0.8833	Medium	6.6
ALT1	129	146	MSVQSSGPVSREAARKVL	7.77	4	15	7.89	8.1	2.817	24.874	0.8535	Medium	7.89	8.1	2.926	25.839	0.8586	Medium	7.94	8.1	2.681	23.674	0.8891	Medium	7.92	8.08	4.057	35.825	0.8619	Medium	7.89	8.1	3.979	35.13	0.8375	Medium	7.95	8.06	4.086	36.082	0.8624	Medium	7.88	8.04	5.628	49.696	0.8454	Medium	7.89
ALT1	129	152	MSVQSSGPVSREAARKVLASKGID	8.7	2	21	8.5	8.99	3.244	20.458	0.9352	High	8.59	9.09	3.474	21.911	0.9354	High	8.51	9.01	3.344	21.093	0.9395	High	8.5	9	5.148	32.47	0.9404	High	8.5	9	5.139	32.41	0.9359	High	8.52	9	5.306	33.464	0.9364	High	8.49	9	7.071	44.597	0.9416	High	8.5
ALT1	129	152	MSVQSSGPVSREAARKVLASKGID	8.7	3	21	8.5	8.99	3.242	20.445	0.9548	High	8.4	8.9	3.51	22.138	0.9536	High	8.46	8.97	3.341	21.069	0.9568	High	8.42	8.92	5.156	32.522	0.9611	High	8.4	8.89	5.161	32.551	0.9598	High	8.5	9	5.276	33.278	0.9633	High	8.4	8.9	7.107	44.826	0.9582	High	8.4
ALT1	129	152	MSVQSSGPVSREAARKVLASKGID	8.7	4	21	8.58	9.08	3.19	20.121	0.9185	High	8.48	8.99	3.46	21.822	0.9205	High	8.48	8.98	3.308	20.866	0.9169	High	8.48	8.99	5.092	32.118	0.9173	High	8.48	8.98	5.093	32.124	0.9261	High	8.48	8.99	5.253	33.132	0.927	High	8.59	9.08	6.946	43.808	0.9259	High	8.48
ALT1	129	152	MSVQSSGPVSREAARKVLASKGID	8.7	5	21	8.52	9.01	3.235	20.403	0.9253	High	8.47	8.91	3.502	22.088	0.9263	High	8.49	8.94	3.337	21.048	0.9298	High	8.52	9.01	5.11	32.23	0.929	High	8.46	8.88	5.153	32.502	0.9368	High	8.55	9	5.257	33.157	0.933	High	8.52	8.93	7.042	44.413	0.9343	High	8.46
ALT1	129	156	MSVQSSGPVSREAARKVLASKGIDIEKE	9.04	4	25	8.94	9.3	3.479	18.431	0.7754	Medium	8.92	9.3	3.658	19.381	0.7988	Medium	8.9	9.29	3.831	20.299	0.6867	Medium	8.94	9.29	5.342	28.3	0.7511	Medium	8.97	9.29	5.209	27.598	0.726	Medium	8.95	9.29	5.419	28.708	0.7501	Medium	8.91	9.29	7.774	41.186	0.7659	Medium	8.95
ALT1	129	159	MSVQSSGPVSREAARKVLASKGIDIEKEHVL	9.53	3	28	9.35	9.84	2.826	13.366	0.917	High	9.34	9.84	2.952	13.963	0.9167	High	9.39	9.89	2.827	13.374	0.9268	High	9.26	9.76	4.489	21.237	0.9106	High	9.25	9.76	4.496	21.27	0.9037	High	9.29	9.79	4.667	22.075	0.9145	High	9.3	9.8	6.823	32.273	0.9071	High	9.25
ALT1	129	159	MSVQSSGPVSREAARKVLASKGIDIEKEHVL	9.53	4	28	9.33	9.83	2.783	13.165	0.9366	High	9.32	9.8	2.94	13.905	0.9365	High	9.37	9.87	2.824	13.36	0.9406	High	9.41	9.9	4.44	21.004	0.9225	High	9.32	9.78	4.472	21.154	0.9254	High	9.37	9.87	4.624	21.872	0.9294	High	9.32	9.81	6.826	32.289	0.9178	High	9.32
ALT1	129	159	MSVQSSGPVSREAARKVLASKGIDIEKEHVL	9.53	5	28	9.43	9.93	2.718	12.855	0.9293	High	9.39	9.89	2.877	13.607	0.9299	High	9.43	9.93	2.777	13.137	0.9308	High	9.42	9.93	4.395	20.792	0.9194	High	9.33	9.83	4.43	20.956	0.9179	High	9.43	9.93	4.593	21.725	0.9142	High	9.43	9.93	6.751	31.936	0.919	High	9.44
ALT1	129	159	MSVQSSGPVSREAARKVLASKGIDIEKEHVL	9.53	6	28	9.53	9.97	2.731	12.917	0.9124	High	9.42	9.83	2.88	13.621	0.9197	High	9.44	9.93	2.798	13.237	0.9193	High	9.41	9.83	4.465	21.122	0.9013	High	9.39	9.83	4.524	21.399	0.8795	High	9.46	9.89	4.673	22.104	0.8963	High	9.44	9.94	6.883	32.56	0.8762	Medium	9.43
ALT1	129	161	MSVQSSGPVSREAARKVLASKGIDIEKEHVLVV	9.89	3	30	9.7	10.19	2.469	10.9	0.9174	High	9.74	10.17	2.568	11.338	0.9235	High	9.76	10.19	2.483	10.964	0.9305	High	9.73	10.19	4.188	18.491	0.9126	High	9.7	10.03	4.183	18.469	0.9215	High	9.76	10.17	4.378	19.329	0.9197	High	9.74	10.16	6.306	27.84	0.9046	High	9.73
ALT1	129	161	MSVQSSGPVSREAARKVLASKGIDIEKEHVLVV	9.89	6	30	9.82	10.33	2.311	10.203	0.8966	High	9.83	10.34	2.419	10.681	0.8912	High	9.87	10.38	2.369	10.461	0.8073	Medium	9.85	10.27	4.013	17.717	0.8952	High	9.83	10.33	3.932	17.358	0.8949	High	9.84	10.35	4.175	18.434	0.8999	High	9.84	10.33	6.059	26.75	0.8986	High	9.83
ALT1	130	152	SVQSSGPVSREAARKVLASKGID	8.18	2	20	8.09	8.58	2.681	17.752	0.9172	High	8.04	8.54	2.953	19.558	0.9149	High	8	8.51	2.779	18.401	0.9024	High	8.09	8.58	4.571	30.273	0.9272	High	8.06	8.56	4.633	30.682	0.9222	High	8.03	8.53	4.692	31.073	0.9102	High	8.19	8.59	6.344	42.013	0.92	High	8.1
ALT1	130	152	SVQSSGPVSREAARKVLASKGID	8.18	3	20	8.05	8.54	2.652	17.563	0.9529	High	8.04	8.54	2.896	19.178	0.9539	High	8.04	8.51	2.719	18.005	0.9587	High	8.05	8.54	4.509	29.863	0.9588	High	7.99	8.46	4.559	30.191	0.9538	High	8.05	8.54	4.605	30.493	0.9609	High	7.98	8.45	6.427	42.562	0.9619	High	8.01
ALT1	130	152	SVQSSGPVSREAARKVLASKGID	8.18	4	20	8.1	8.57	2.654	17.579	0.9356	High	8.05	8.53	2.926	19.38	0.9333	High	8.07	8.57	2.732	18.09	0.9352	High	8.07	8.57	4.525	29.968	0.9381	High	8.08	8.57	4.521	29.938	0.9419	High	8.07	8.57	4.607	30.508	0.9404	High	8.03	8.54	6.42	42.515	0.9254	High	8.09
ALT1	130	152	SVQSSGPVSREAARKVLASKGID	8.18	5	20	8.11	8.62	2.631	17.426	0.9494	High	8.01	8.47	2.92	19.336	0.9475	High	8.12	8.52	2.714	17.976	0.9487	High	8.16	8.58	4.481	29.673	0.9566	Medium	8.1	8.59	4.512	29.878	0.9499	High	8.14	8.62	4.562	30.214	0.954	High	8.09	8.59	6.338	41.97	0.9545	Medium	8.06
ALT1	130	159	SVQSSGPVSREAARKVLASKGIDIEKEHVL	9.32	4	27	9.24	9.51	1.963	9.63	0.9145	High	9.22	9.48	2.105	10.328	0.9337	High	9.2	9.46	2.095	10.278	0.9386	High	9.13	9.57	3.635	17.834	0.9006	High	9.08	9.56	3.678	18.043	0.8817	High	9.16	9.55	3.807	18.675	0.9136	High	9.19	9.55	6.057	29.715	0.8987	Medium	9.17
ALT1	130	159	SVQSSGPVSREAARKVLASKGIDIEKEHVL	9.32	5	27	9.21	9.57	1.96	9.616	0.9196	High	9.19	9.57	2.127	10.435	0.9273	High	9.25	9.58	2.019	9.904	0.9302	High	9.13	9.62	3.651	17.909	0.9105	High	9.16	9.51	3.652	17.915	0.9231	High	9.13	9.63	3.81	18.692	0.9194	High	9.16	9.57	6.251	30.663	0.9207	High	9.17
ALT1	130	159	SVQSSGPVSREAARKVLASKGIDIEKEHVL	9.32	6	27	9.26	9.5	1.951	9.57	0.8525	Medium	9.26	9.5	2.058	10.097	0.8664	Medium	9.27	9.5	2.042	10.018	0.8508	Medium	9.26	9.5	3.665	17.98	0.8027	Medium	9.26	9.45	3.578	17.552	0.8799	Medium	9.26	9.5	3.796	18.621	0.8708	Medium	9.27	9.5	6.302	30.913	0.8331	Medium	9.26
ALT1	130	161	SVQSSGPVSREAARKVLASKGIDIEKEHVLVV	9.69	3	29	9.61	10.05	1.769	8.078	0.947	High	9.62	10.11	1.891	8.635	0.9453	High	9.61	10.11	1.794	8.195	0.95	High	9.62	10.11	3.376	15.419	0.9432	High	9.64	10.02	3.37	15.39	0.9191	High	9.52	10.01	3.493	15.954	0.9389	High	9.71	10.02	5.443	24.86	0.9432	High	9.68
ALT1	130	161	SVQSSGPVSREAARKVLASKGIDIEKEHVLVV	9.69	4	29	9.48	9.89	1.823	8.327	0.8885	High	9.54	9.88	1.955	8.928	0.9014	High	9.56	9.94	1.85	8.451	0.9069	High	9.68	9.86	3.428	15.656	0.9039	High	9.49	9.95	3.543	16.179	0.8424	Medium	9.64	9.87	3.593	16.41	0.9063	High	9.51	9.99	5.649	25.803	0.832	Medium	9.5
ALT1	130	161	SVQSSGPVSREAARKVLASKGIDIEKEHVLVV	9.69	5	29	9.58	10.04	1.739	7.942	0.929	High	9.55	10.04	1.861	8.501	0.93	High	9.61	10.07	1.786	8.156	0.9313	High	9.55	10.04	3.38	15.436	0.9227	High	9.51	9.97	3.4	15.531	0.9236	High	9.55	10.05	3.511	16.036	0.9262	High	9.55	10.05	5.496	25.103	0.9265	High	9.53
ALT1	130	161	SVQSSGPVSREAARKVLASKGIDIEKEHVLVV	9.69	6	29	9.64	10.02	1.781	8.134	0.9169	High	9.6	10.02	1.923	8.781	0.9078	High	9.63	10.04	1.803	8.236	0.9205	High	9.59	10.02	3.386	15.464	0.912	High	9.58	10.01	3.388	15.475	0.9067	High	9.61	10.04	3.506	16.013	0.9076	High	9.58	10	5.517	25.196	0.9093	High	9.58
ALT1	153	159	IEKEHVL	6.61	3	5	6.67	6.99	0.058	1.547	0.957	High	6.58	6.99	0.069	1.839	0.9488	High	6.6	6.99	0.065	1.717	0.9452	High	6.59	7.09	0.115	3.039	0.9254	High	6.59	6.99	0.11	2.914	0.9379	High	6.69	7.11	0.117	3.088	0.9294	High	6.59	7.09	0.201	5.327	0.9338	High	6.59
ALT1	153	161	IEKEHVLVV	8.65	1	7	8.47	8.96	0.062	1.169	0.936	High	8.47	8.96	0.064	1.215	0.9267	High	8.46	8.96	0.05	0.951	0.9318	High	8.47	8.96	0.068	1.285	0.9337	High	8.42	8.92	0.061	1.15	0.9117	High	8.47	8.96	0.069	1.312	0.9279	High	8.39	8.88	0.096	1.817	0.9376	High	8.41
ALT1	153	161	IEKEHVLVV	8.65	2	7	8.54	8.86	0.036	0.676	0.9529	High	8.52	8.83	0.03	0.575	0.9501	High	8.52	8.86	0.025	0.469	0.9561	High	8.52	8.84	0.039	0.732	0.9537	High	8.42	8.83	0.042	0.793	0.8875	High	8.54	8.85	0.041	0.768	0.9555	High	8.43	8.91	0.069	1.301	0.9529	High	8.44
ALT1	153	161	IEKEHVLVV	8.65	3	7	8.54	8.92	0.026	0.493	0.9321	High	8.54	8.92	0.031	0.595	0.9338	High	8.54	8.93	0.022	0.41	0.9456	High	8.54	8.91	0.047	0.895	0.9295	High	8.49	8.84	0.041	0.777	0.9191	High	8.53	8.94	0.043	0.823	0.9341	High	8.43	8.92	0.068	1.284	0.9411	High	8.53
ALT1	160	195	VVCQLPDGVGPYYGGGFSHQGTGWTCDQEGLDPASF	13.63	3	31	13.41	13.64	3.544	15.142	0.809	Medium	13.41	13.64	3.824	16.338	0.8192	Medium	13.41	13.64	3.371	14.405	0.8623	Medium	13.41	13.64	6.696	28.607	0.7957	Medium	13.41	13.65	6.586	28.137	0.7726	Medium	13.41	13.65	6.803	29.065	0.8063	Medium	13.41	13.65	9.653	41.244	0.8061	Medium	13.41
ALT1	160	195	VVCQLPDGVGPYYGGGFSHQGTGWTCDQEGLDPASF	13.63	4	31	13.47	13.58	3.538	15.116	0.7112	Medium	13.48	13.59	3.64	15.551	0.715	Medium	13.47	13.63	3.101	13.249	0.7814	Medium	13.48	13.58	6.219	26.572	0.6581	Medium	13.41	13.64	6.01	25.679	0.6751	Medium	13.48	13.58	6.657	28.443	0.6601	Medium	13.48	13.56	9.37	40.036	0.6798	Medium	13.47
ALT1	162	195	CQLPDGVGPYYGGGFSHQGTGWTCDQEGLDPASF	12.98	2	29	13.06	13.43	2.86	13.061	0.8683	Medium	13.06	13.42	3.176	14.506	0.8581	Medium	13	13.5	2.786	12.727	0.9156	Medium	12.97	13.47	6.35	29.001	0.8255	Medium	13.11	13.38	5.752	26.269	0.8462	Medium	13.12	13.39	6.185	28.247	0.8298	Medium	12.97	13.44	9.229	42.15	0.8201	Medium	13
ALT1	196	200	LDTEM	8.18	1	3	8.15	8.56	0.838	36.983	0.927	High	8.15	8.52	0.922	40.722	0.9191	High	8.15	8.56	0.855	37.744	0.918	High	8.18	8.61	1.437	63.431	0.9186	High	8.15	8.51	1.452	64.086	0.8536	High	8.15	8.56	1.468	64.833	0.9058	High	8.14	8.53	1.49	65.794	0.9177	High	8.17
ALT1	199	215	EMMQGGRFKVTRGKNAT	6.44	4	15	6.43	6.73	3.945	34.831	0.8796	Medium	6.46	6.74	4.117	36.35	0.9025	Medium	6.4	6.68	3.82	33.733	0.9033	Medium	6.5	6.69	5.331	47.076	0.9027	High	6.39	6.63	5.492	48.491	0.8862	Medium	6.45	6.65	5.398	47.663	0.8952	Medium	6.4	6.68	6.083	53.712	0.8929	Medium	6.35
ALT1	201	215	MQGGRFKVTRGKNAT	5.2	3	13	4.94	5.44	3.103	31.618	0.9459	High	4.92	5.41	3.174	32.335	0.9494	High	4.95	5.44	3.055	31.121	0.9512	High	4.93	5.38	4.663	47.505	0.9597	High	4.96	5.44	4.596	46.823	0.9513	High	4.94	5.44	4.679	47.668	0.951	High	4.92	5.33	5.242	53.406	0.9621	High	4.95
ALT1	201	215	MQGGRFKVTRGKNAT	5.2	5	13	5.05	5.55	3.063	31.204	0.9385	High	5.01	5.51	3.157	32.167	0.9257	High	5.06	5.55	3.042	30.996	0.9382	High	5.02	5.52	4.597	46.84	0.9379	High	5.05	5.55	4.566	46.52	0.9453	High	5.05	5.55	4.624	47.11	0.9403	High	5.02	5.53	5.173	52.701	0.9366	High	5.06
ALT1	201	228	MQGGRFKVTRGKNATIYIGGTAHELGHS	7.92	3	26	8.01	8.31	2.615	13.319	0.8775	High	7.9	8.4	2.996	15.264	0.8984	High	7.9	8.4	2.654	13.522	0.8773	High	7.99	8.3	3.666	18.674	0.8737	High	7.97	8.25	3.778	19.248	0.8715	Medium	8.01	8.28	3.777	19.243	0.8573	High	7.95	8.25	5.396	27.49	0.8601	High	7.96
ALT1	201	228	MQGGRFKVTRGKNATIYIGGTAHELGHS	7.92	4	26	8.02	8.36	2.983	15.198	0.8705	Medium	8.02	8.32	3.328	16.951	0.861	Medium	8.02	8.39	3.048	15.528	0.8559	Medium	8.01	8.39	4.195	21.368	0.8705	Medium	7.99	8.32	4.15	21.143	0.8792	Medium	8.02	8.34	4.307	21.939	0.8642	Medium	7.85	8.32	5.94	30.259	0.8467	Medium	8.02
ALT1	201	228	MQGGRFKVTRGKNATIYIGGTAHELGHS	7.92	5	26	7.94	8.44	2.694	13.725	0.9386	High	7.89	8.4	3.076	15.669	0.9151	High	7.93	8.42	2.707	13.79	0.9475	High	7.86	8.36	3.764	19.177	0.9309	High	7.87	8.36	3.833	19.527	0.9266	High	7.86	8.36	3.854	19.635	0.9324	High	7.88	8.39	5.34	27.204	0.93	High	7.92
ALT1	201	228	MQGGRFKVTRGKNATIYIGGTAHELGHS	7.92	6	26	7.96	8.26	2.633	13.413	0.9139	High	7.96	8.26	3.01	15.334	0.8926	High	7.96	8.26	2.648	13.49	0.9214	High	7.86	8.37	3.795	19.331	0.898	High	7.89	8.32	3.862	19.675	0.8969	Medium	7.86	8.37	3.918	19.959	0.8865	Medium	7.96	8.26	5.339	27.201	0.9237	High	7.89
ALT1	201	247	MQGGRFKVTRGKNATIYIGGTAHELGHSFGLPHTGDGWNYPDAGASL	10.47	3	43	10.46	10.97	2.875	8.854	0.9127	High	10.44	10.87	2.979	9.176	0.9092	High	10.45	10.96	2.856	8.796	0.9102	High	10.44	10.94	4.308	13.27	0.9218	High	10.4	10.89	4.173	12.854	0.9203	High	10.46	10.97	4.446	13.696	0.9152	High	10.42	10.93	6.571	20.241	0.9199	High	10.43
ALT1	201	247	MQGGRFKVTRGKNATIYIGGTAHELGHSFGLPHTGDGWNYPDAGASL	10.47	4	43	10.44	10.93	2.817	8.676	0.9195	High	10.4	10.9	2.954	9.098	0.9101	High	10.44	10.93	2.835	8.732	0.9265	High	10.44	10.93	4.249	13.086	0.9094	High	10.44	10.93	4.129	12.718	0.9081	High	10.44	10.93	4.417	13.606	0.9148	High	10.51	10.97	6.497	20.013	0.9034	High	10.44
ALT1	201	247	MQGGRFKVTRGKNATIYIGGTAHELGHSFGLPHTGDGWNYPDAGASL	10.47	5	43	10.48	10.98	2.757	8.491	0.9248	High	10.44	10.93	2.908	8.957	0.9148	High	10.44	10.94	2.777	8.553	0.9294	High	10.44	10.93	4.208	12.962	0.9145	High	10.44	10.94	4.068	12.531	0.9201	High	10.44	10.93	4.384	13.502	0.9185	High	10.43	10.94	6.421	19.777	0.9178	High	10.44
ALT1	201	247	MQGGRFKVTRGKNATIYIGGTAHELGHSFGLPHTGDGWNYPDAGASL	10.47	6	43	10.44	10.93	2.727	8.401	0.9056	High	10.44	10.93	2.896	8.922	0.8968	High	10.54	10.97	2.743	8.449	0.9057	High	10.44	10.93	4.185	12.891	0.9002	High	10.44	10.94	4.032	12.419	0.9044	High	10.51	11.01	4.328	13.331	0.9045	High	10.44	10.94	6.398	19.706	0.9053	High	10.45
ALT1	201	247	MQGGRFKVTRGKNATIYIGGTAHELGHSFGLPHTGDGWNYPDAGASL	10.47	7	43	10.53	10.97	2.723	8.388	0.9023	High	10.51	10.97	2.882	8.877	0.8903	High	10.48	10.98	2.728	8.403	0.9001	High	10.46	10.97	4.121	12.694	0.8836	High	10.44	10.94	4.001	12.325	0.8894	High	10.55	10.94	4.293	13.225	0.894	High	10.47	10.97	6.293	19.384	0.8826	High	10.45
ALT1	207	215	KVTRGKNAT	3.31	2	7	3.22	3.56	0.919	17.38	0.9322	High	3.29	3.56	0.952	18.014	0.9446	High	3.3	3.58	0.864	16.353	0.95	High	3.29	3.55	2.13	40.312	0.948	High	3.28	3.57	2.032	38.445	0.9457	High	3.19	3.5	2.11	39.93	0.9476	High	3.16	3.63	2.719	51.456	0.9437	High	3.3
ALT1	207	228	KVTRGKNATIYIGGTAHELGHS	7.11	4	20	7.06	7.56	0.614	4.069	0.9085	High	7.06	7.56	0.887	5.874	0.8703	High	7.07	7.57	0.466	3.087	0.931	High	7.06	7.56	1.24	8.209	0.9422	High	7.06	7.56	1.327	8.788	0.947	High	7.07	7.56	1.249	8.271	0.9381	High	7.16	7.56	2.687	17.796	0.8832	Medium	7.06
ALT1	207	228	KVTRGKNATIYIGGTAHELGHS	7.11	5	20	7.04	7.54	0.604	4	0.9182	High	7.09	7.58	0.895	5.93	0.8793	High	7.1	7.59	0.478	3.165	0.9474	High	7.09	7.58	1.232	8.159	0.9401	High	7.1	7.59	1.337	8.856	0.9402	High	7.09	7.59	1.232	8.156	0.9411	High	7.1	7.59	2.691	17.822	0.9469	High	7.12
ALT1	207	247	KVTRGKNATIYIGGTAHELGHSFGLPHTGDGWNYPDAGASL	10.67	3	37	10.5	11.01	1.181	4.228	0.9141	High	10.61	11.1	1.321	4.73	0.9109	High	10.7	11.15	1.057	3.782	0.9198	High	10.61	11.1	2.259	8.088	0.9111	High	10.61	11.11	2.179	7.8	0.9176	High	10.61	11.1	2.327	8.332	0.9113	High	10.65	11.1	4.411	15.79	0.9182	High	10.61
ALT1	207	247	KVTRGKNATIYIGGTAHELGHSFGLPHTGDGWNYPDAGASL	10.67	4	37	10.47	10.97	1.298	4.645	0.9185	High	10.47	10.97	1.432	5.128	0.9086	High	10.51	11.01	1.221	4.37	0.9209	High	10.56	11.05	2.299	8.229	0.8882	High	10.57	11.06	2.25	8.054	0.8901	High	10.49	10.99	2.448	8.764	0.9078	High	10.62	11.11	4.261	15.254	0.8585	Medium	10.61
ALT1	207	247	KVTRGKNATIYIGGTAHELGHSFGLPHTGDGWNYPDAGASL	10.67	5	37	10.61	11.12	1.303	4.665	0.9225	High	10.59	11.09	1.464	5.24	0.9097	High	10.61	11.12	1.247	4.465	0.9223	High	10.61	11.11	2.376	8.506	0.9137	High	10.55	11.05	2.34	8.376	0.923	High	10.56	11.05	2.494	8.927	0.9182	High	10.57	11.08	4.603	16.476	0.9143	High	10.61
ALT1	216	247	IYIGGTAHELGHSFGLPHTGDGWNYPDAGASL	11.71	4	28	11.62	12.11	1.103	5.216	0.9152	High	11.61	12.11	1.167	5.521	0.9142	High	11.65	12.12	1.053	4.983	0.9179	High	11.61	12.11	1.832	8.664	0.9131	High	11.57	12.07	1.805	8.538	0.9207	High	11.61	12.11	1.89	8.939	0.9185	High	11.62	12.11	3.15	14.901	0.9132	High	11.6
ALT1	218	247	IGGTAHELGHSFGLPHTGDGWNYPDAGASL	11.3	4	26	11.24	11.6	1.176	5.99	0.9018	High	11.15	11.65	1.205	6.14	0.9018	High	11.18	11.67	1.139	5.802	0.9115	High	11.16	11.66	1.961	9.992	0.8988	High	11.12	11.62	1.904	9.702	0.9094	High	11.18	11.68	2.048	10.433	0.9	High	11.15	11.66	3.045	15.513	0.9063	High	11.17
ALT1	229	247	FGLPHTGDGWNYPDAGASL	12.39	2	15	12.25	12.67	1.22	10.769	0.9082	High	12.27	12.62	1.254	11.069	0.9034	High	12.33	12.64	1.211	10.695	0.9065	Medium	12.3	12.57	2.111	18.642	0.9098	Medium	12.26	12.57	2.075	18.319	0.9175	High	12.33	12.57	2.177	19.219	0.9125	Medium	12.28	12.61	3.224	28.464	0.9147	High	12.3
ALT1	248	258	MGHGNSTYGDE	5.71	2	9	5.69	6.09	0.582	8.563	0.8454	Medium	5.75	5.98	0.598	8.794	0.9111	Medium	5.81	5.95	0.536	7.886	0.906	Medium	5.69	6.04	1.139	16.758	0.8008	Medium	5.62	6.05	1.2	17.655	0.9016	Medium	5.76	5.95	1.096	16.128	0.9142	Medium	5.76	5.96	2.229	32.806	0.9071	Medium	5.78
ALT1	248	266	MGHGNSTYGDELRHEGKGA	6.38	4	17	6.31	6.69	2.202	17.16	0.8086	Medium	6.32	6.64	2.235	17.414	0.824	Medium	6.31	6.69	2.176	16.957	0.8156	Medium	6.34	6.63	2.652	20.661	0.8636	Medium	6.26	6.65	2.721	21.198	0.8454	Medium	6.37	6.6	2.694	20.991	0.8659	Medium	6.27	6.52	3.81	29.684	0.8477	Medium	6.36
ALT1	248	272	MGHGNSTYGDELRHEGKGAYLAPTD	7.88	3	22	8	8.5	0.997	6.002	0.912	High	7.96	8.47	1.074	6.468	0.9298	High	7.9	8.4	1.004	6.042	0.9321	High	7.99	8.47	1.646	9.908	0.9205	High	7.94	8.44	1.697	10.218	0.9084	High	8	8.49	1.674	10.078	0.9128	High	7.9	8.39	3.738	22.506	0.9191	High	7.94
ALT1	248	272	MGHGNSTYGDELRHEGKGAYLAPTD	7.88	4	22	7.95	8.45	1.028	6.191	0.9391	High	7.95	8.45	1.101	6.631	0.9441	High	7.95	8.45	1.032	6.212	0.9471	High	7.95	8.45	1.689	10.171	0.9162	High	7.9	8.41	1.734	10.437	0.9193	High	7.85	8.35	1.764	10.619	0.9152	High	7.85	8.34	3.652	21.99	0.9213	High	7.85
ALT1	248	273	MGHGNSTYGDELRHEGKGAYLAPTDA	8.12	2	23	7.97	8.47	0.989	5.695	0.9506	High	7.97	8.47	1.083	6.236	0.9472	High	7.98	8.48	0.98	5.644	0.9472	High	7.99	8.49	1.641	9.452	0.9435	High	7.94	8.45	1.678	9.661	0.9364	High	8	8.5	1.648	9.488	0.934	High	7.97	8.46	3.675	21.161	0.9446	High	7.97
ALT1	248	273	MGHGNSTYGDELRHEGKGAYLAPTDA	8.12	3	23	7.97	8.47	0.986	5.68	0.9494	High	7.97	8.47	1.091	6.283	0.9506	High	7.98	8.47	1.001	5.764	0.9556	High	7.97	8.47	1.642	9.457	0.9449	High	7.97	8.46	1.667	9.598	0.9454	High	7.97	8.47	1.661	9.568	0.9468	High	7.95	8.45	3.616	20.823	0.9566	High	7.96
ALT1	248	273	MGHGNSTYGDELRHEGKGAYLAPTDA	8.12	4	23	8.03	8.52	0.973	5.604	0.9172	High	8.03	8.52	1.08	6.217	0.9117	High	7.99	8.5	1	5.759	0.9152	High	8.03	8.52	1.632	9.396	0.9119	High	7.93	8.43	1.683	9.694	0.9143	High	8.03	8.53	1.65	9.5	0.9162	High	7.93	8.43	3.633	20.92	0.9232	High	8.03
ALT1	248	273	MGHGNSTYGDELRHEGKGAYLAPTDA	8.12	5	23	7.98	8.32	0.976	5.623	0.907	High	7.96	8.26	1.088	6.263	0.9036	High	7.98	8.3	0.994	5.722	0.9039	High	7.98	8.3	1.67	9.619	0.9012	High	8.12	8.24	1.723	9.92	0.8925	High	8.03	8.29	1.701	9.797	0.8821	High	7.92	8.26	3.675	21.162	0.9145	High	7.94
ALT1	248	274	MGHGNSTYGDELRHEGKGAYLAPTDAL	9.12	3	24	9.17	9.6	0.817	4.506	0.9412	High	9.2	9.51	0.827	4.565	0.9372	High	9.19	9.61	0.798	4.402	0.9405	High	9.2	9.51	1.433	7.909	0.9179	High	9.2	9.5	1.421	7.84	0.9167	High	9.17	9.63	1.48	8.17	0.9242	High	9.11	9.58	3.367	18.582	0.8628	Medium	9.2
ALT1	248	274	MGHGNSTYGDELRHEGKGAYLAPTDAL	9.12	4	24	9.2	9.51	1.039	5.732	0.9005	High	9.19	9.51	1.128	6.227	0.8952	High	9.23	9.55	1.051	5.798	0.9024	High	9.15	9.57	1.646	9.085	0.878	High	9.17	9.46	1.657	9.144	0.8874	High	9.22	9.52	1.669	9.209	0.893	High	9.17	9.5	3.475	19.175	0.9026	High	9.17
ALT1	248	274	MGHGNSTYGDELRHEGKGAYLAPTDAL	9.12	5	24	9.23	9.46	0.959	5.291	0.9378	High	9.2	9.46	1.022	5.64	0.935	High	9.24	9.46	0.988	5.451	0.9401	High	9.2	9.46	1.548	8.542	0.9253	High	9.17	9.45	1.559	8.602	0.9269	High	9.23	9.47	1.616	8.916	0.9205	High	9.16	9.46	3.43	18.931	0.9337	High	9.17
ALT1	248	276	MGHGNSTYGDELRHEGKGAYLAPTDALKL	9.84	2	26	9.67	10.17	0.787	4.01	0.9314	High	9.67	10.17	0.825	4.204	0.9371	High	9.72	10.07	0.803	4.089	0.9437	High	9.72	10.07	1.326	6.757	0.9331	High	9.69	10.08	1.292	6.582	0.9302	High	9.68	10.17	1.349	6.873	0.9343	High	9.74	10.07	3.087	15.724	0.9322	High	9.67
ALT1	248	276	MGHGNSTYGDELRHEGKGAYLAPTDALKL	9.84	3	26	9.65	10.14	0.835	4.255	0.9392	High	9.72	10.23	0.841	4.285	0.9346	High	9.65	10.14	0.821	4.183	0.9455	High	9.69	10.2	1.324	6.746	0.9332	High	9.65	10.14	1.33	6.774	0.9342	High	9.65	10.15	1.387	7.066	0.9337	High	9.65	10.15	3.057	15.572	0.9346	High	9.64
ALT1	248	276	MGHGNSTYGDELRHEGKGAYLAPTDALKL	9.84	4	26	9.72	10.21	0.714	3.635	0.9217	High	9.72	10.21	0.753	3.833	0.9212	High	9.71	10.21	0.717	3.655	0.9203	High	9.72	10.11	1.271	6.474	0.9179	High	9.67	10.12	1.265	6.444	0.9229	High	9.72	10.11	1.32	6.726	0.9219	High	9.7	10.11	2.982	15.189	0.9262	High	9.69
ALT1	248	276	MGHGNSTYGDELRHEGKGAYLAPTDALKL	9.84	5	26	9.67	10.15	0.816	4.156	0.905	High	9.72	10.21	0.845	4.306	0.9005	High	9.71	10.21	0.81	4.127	0.9017	High	9.67	10.16	1.319	6.72	0.9017	High	9.62	10.13	1.315	6.698	0.9046	High	9.68	10.16	1.37	6.979	0.9051	High	9.65	10.15	3.029	15.43	0.9078	High	9.63
ALT1	248	276	MGHGNSTYGDELRHEGKGAYLAPTDALKL	9.84	6	26	9.72	10.2	0.883	4.498	0.9145	High	9.65	10.14	0.924	4.706	0.9134	High	9.75	10.2	0.851	4.337	0.9197	High	9.68	10.19	1.391	7.085	0.9036	High	9.67	10.14	1.368	6.971	0.9085	High	9.65	10.15	1.426	7.264	0.9078	High	9.65	10.15	3.094	15.76	0.9071	High	9.65
ALT1	248	286	MGHGNSTYGDELRHEGKGAYLAPTDALKLASVPLFNGVE	12.02	3	35	11.92	12.41	0.738	2.791	0.9391	High	11.9	12.39	0.728	2.757	0.9406	High	11.85	12.34	0.635	2.402	0.9477	High	11.89	12.39	1.243	4.702	0.9393	High	11.82	12.32	1.166	4.412	0.9451	High	11.92	12.41	1.253	4.74	0.9272	High	11.84	12.34	3.006	11.376	0.9244	High	11.92
ALT1	248	286	MGHGNSTYGDELRHEGKGAYLAPTDALKLASVPLFNGVE	12.02	5	35	11.94	12.43	0.723	2.737	0.9025	High	11.94	12.43	0.741	2.803	0.8997	High	12.04	12.54	0.658	2.492	0.896	High	12.03	12.49	1.203	4.552	0.8986	High	12.01	12.48	1.163	4.401	0.9113	High	12.03	12.51	1.232	4.663	0.9004	High	12.03	12.51	2.894	10.952	0.9069	High	12.04
ALT1	259	273	LRHEGKGAYLAPTDA	6.54	3	12	6.45	6.79	0.608	6.708	0.8683	Medium	6.52	6.74	0.565	6.24	0.8912	Medium	6.58	6.75	0.535	5.902	0.8849	Medium	6.51	6.65	0.747	8.241	0.8167	Medium	6.64	6.79	0.709	7.831	0.8644	Medium	6.55	6.76	0.696	7.679	0.8805	Medium	6.54	6.7	1.175	12.969	0.9057	Medium	6.57
ALT1	274	286	LKLASVPLFNGVE	12.54	2	10	12.52	12.83	0.135	1.786	0.8971	High	12.43	12.92	0.137	1.813	0.9	High	12.53	12.85	0.116	1.53	0.9048	High	12.43	12.92	0.196	2.599	0.9008	High	12.42	12.92	0.187	2.477	0.9073	High	12.51	12.86	0.195	2.583	0.9008	High	12.43	12.92	0.426	5.648	0.9031	High	12.43
ALT1	274	295	LKLASVPLFNGVETELPADASF	13.89	2	18	13.86	13.99	3.073	22.611	0.8677	Medium	13.84	13.97	3.184	23.43	0.8567	Medium	13.86	14.04	3.081	22.671	0.8925	Medium	13.84	13.97	3.851	28.339	0.8538	Medium	13.68	14.09	3.801	27.969	0.7952	Medium	13.87	14.01	3.884	28.579	0.8477	Medium	13.85	13.97	4.122	30.334	0.8478	Medium	13.84
ALT1	277	286	ASVPLFNGVE	12.02	2	7	11.77	12.27	0.106	2.008	0.9214	High	11.77	12.17	0.113	2.145	0.9073	High	11.77	12.27	0.095	1.789	0.9122	High	11.76	12.26	0.162	3.057	0.9148	High	11.74	12.16	0.157	2.972	0.9167	High	11.77	12.26	0.161	3.051	0.9172	High	11.71	12.17	0.374	7.07	0.9128	High	11.66
ALT1	277	295	ASVPLFNGVETELPADASF	13.73	2	15	13.73	14.01	3.045	26.89	0.8946	Medium	13.77	13.91	3.119	27.541	0.8939	Medium	13.79	13.98	3.08	27.198	0.9171	Medium	13.69	13.97	3.791	33.478	0.8913	Medium	13.71	13.9	3.773	33.312	0.8742	Medium	13.74	14.01	3.895	34.396	0.8891	Medium	13.75	13.91	4.128	36.447	0.8991	Medium	13.73
ALT1	285	295	VETELPADASF	10.99	1	8	10.99	11.22	2.986	49.43	0.9127	Medium	11.01	11.18	3.045	50.417	0.9095	Medium	11.01	11.23	2.976	49.27	0.9189	Medium	10.98	11.15	3.664	60.658	0.912	Medium	10.91	11.15	3.601	59.623	0.9115	Medium	10.99	11.23	3.765	62.333	0.9104	Medium	10.96	11.15	3.746	62.019	0.9114	Medium	10.97
ALT1	287	295	TELPADASF	10.57	1	6	10.48	10.97	2.42	53.427	0.9212	High	10.48	10.97	2.494	55.053	0.9223	High	10.51	11.01	2.455	54.185	0.9231	High	10.48	10.98	3.092	68.249	0.9198	High	10.44	10.93	3.071	67.783	0.9242	High	10.48	10.98	3.175	70.099	0.928	High	10.48	10.98	3.09	68.209	0.9243	High	10.49
ALT1	287	307	TELPADASFGRMLGKYVPGSF	12.96	3	17	12.96	13.25	5.266	41.03	0.8074	Medium	12.96	13.25	5.348	41.668	0.8008	Medium	13.03	13.25	5.256	40.953	0.8631	Medium	12.95	13.25	7.339	57.183	0.7922	Medium	12.89	13.25	7.37	57.421	0.7674	Medium	12.94	13.25	7.606	59.262	0.7927	Medium	12.92	13.25	8.355	65.095	0.7822	Medium	12.95
ALT1	296	307	GRMLGKYVPGSF	10.37	3	9	10.16	10.66	1.939	28.536	0.9018	High	10.2	10.68	2.005	29.511	0.8996	High	10.23	10.68	2.018	29.694	0.9004	High	10.15	10.65	3.126	46.008	0.9181	High	10.14	10.65	3.142	46.238	0.9194	High	10.18	10.67	3.233	47.573	0.9278	High	10.16	10.65	3.972	58.454	0.9174	High	10.16
ALT1	308	336	ERLEAIPVKDGLRLKGRVHLTRPAYGIVA	8.96	5	25	9.04	9.4	1.888	10.001	0.9032	High	8.99	9.4	2.011	10.653	0.9103	High	9.04	9.42	1.847	9.787	0.9121	High	9.04	9.4	2.601	13.778	0.9033	High	8.98	9.4	2.739	14.513	0.9073	High	9.13	9.4	2.682	14.21	0.8946	Medium	9.13	9.4	2.809	14.883	0.8844	High	9.04
ALT1	308	336	ERLEAIPVKDGLRLKGRVHLTRPAYGIVA	8.96	6	25	9.04	9.47	1.883	9.977	0.9049	High	8.94	9.44	2.051	10.866	0.9256	High	9	9.45	1.846	9.78	0.928	Medium	9.05	9.47	2.653	14.057	0.9252	High	9	9.45	2.774	14.699	0.9212	High	9.05	9.39	2.815	14.912	0.9106	High	9.02	9.52	2.906	15.395	0.9243	High	9.02
ALT1	308	345	ERLEAIPVKDGLRLKGRVHLTRPAYGIVAHLDPPGGSD	9.45	4	32	9.44	9.81	2.707	11.204	0.9065	High	9.42	9.81	2.661	11.013	0.9313	High	9.5	9.81	2.602	10.771	0.9235	High	9.42	9.92	3.316	13.724	0.918	High	9.34	9.81	3.5	14.487	0.9165	High	9.42	9.92	3.504	14.505	0.9143	High	9.36	9.84	3.63	15.027	0.9217	High	9.36
ALT1	308	345	ERLEAIPVKDGLRLKGRVHLTRPAYGIVAHLDPPGGSD	9.45	5	32	9.41	9.83	2.887	11.95	0.8789	Medium	9.39	9.83	2.836	11.74	0.8971	High	9.42	9.82	2.804	11.605	0.8958	High	9.43	9.8	3.41	14.115	0.8957	High	9.39	9.78	3.622	14.991	0.8933	High	9.44	9.84	3.692	15.283	0.8752	High	9.4	9.82	3.708	15.347	0.8933	High	9.43
ALT1	308	345	ERLEAIPVKDGLRLKGRVHLTRPAYGIVAHLDPPGGSD	9.45	6	32	9.36	9.51	2.702	11.183	0.822	Medium	9.36	9.51	2.704	11.192	0.8244	Medium	9.38	9.61	2.559	10.594	0.7818	Medium	9.36	9.51	3.497	14.473	0.8223	Medium	9.36	9.5	3.546	14.678	0.8255	Medium	9.37	9.51	3.71	15.355	0.8039	Medium	9.37	9.51	3.786	15.671	0.8266	Medium	9.36
ALT1	311	333	EAIPVKDGLRLKGRVHLTRPAYG	8.08	5	19	8.01	8.45	1.329	9.262	0.9045	Medium	8.02	8.36	1.587	11.065	0.9034	High	8.01	8.44	1.33	9.272	0.8965	Medium	7.97	8.47	1.875	13.067	0.9015	Medium	8.02	8.33	2.037	14.202	0.911	High	8.01	8.43	1.907	13.291	0.8975	Medium	8.03	8.34	2.074	14.455	0.9088	Medium	8.06
ALT1	311	345	EAIPVKDGLRLKGRVHLTRPAYGIVAHLDPPGGSD	9.32	3	29	9.23	9.73	2.172	9.92	0.9329	High	9.26	9.76	2.18	9.956	0.95	High	9.25	9.76	2.123	9.694	0.9158	High	9.23	9.67	2.558	11.683	0.9417	High	9.2	9.71	2.644	12.077	0.9352	High	9.26	9.76	2.718	12.412	0.9376	High	9.21	9.66	2.734	12.488	0.9449	High	9.19
ALT1	311	345	EAIPVKDGLRLKGRVHLTRPAYGIVAHLDPPGGSD	9.32	4	29	9.28	9.77	2.143	9.786	0.9612	High	9.21	9.72	2.168	9.902	0.9574	High	9.28	9.77	2.082	9.511	0.9576	High	9.28	9.78	2.509	11.461	0.956	High	9.19	9.69	2.627	12	0.9549	High	9.28	9.78	2.69	12.285	0.9597	High	9.28	9.78	2.705	12.355	0.956	High	9.18
ALT1	311	345	EAIPVKDGLRLKGRVHLTRPAYGIVAHLDPPGGSD	9.32	5	29	9.25	9.75	2.137	9.762	0.9478	High	9.25	9.75	2.135	9.75	0.9435	High	9.3	9.8	2.068	9.444	0.9468	High	9.26	9.75	2.479	11.323	0.9467	High	9.25	9.75	2.574	11.756	0.9515	High	9.26	9.75	2.665	12.172	0.9499	High	9.26	9.75	2.688	12.276	0.9501	High	9.24
ALT1	311	355	EAIPVKDGLRLKGRVHLTRPAYGIVAHLDPPGGSDYDSNAVGASL	10.16	4	39	10.24	10.58	2.685	9.119	0.893	High	10.25	10.56	2.725	9.253	0.8639	High	10.27	10.6	2.606	8.851	0.8898	High	10.2	10.56	3.748	12.729	0.8666	Medium	10.19	10.56	3.486	11.838	0.9118	High	10.2	10.57	3.847	13.066	0.8917	Medium	10.2	10.63	4.168	14.154	0.9009	High	10.24
ALT1	311	355	EAIPVKDGLRLKGRVHLTRPAYGIVAHLDPPGGSDYDSNAVGASL	10.16	5	39	10.12	10.62	2.339	7.944	0.9401	High	10.08	10.58	2.384	8.098	0.9344	High	10.14	10.65	2.267	7.699	0.944	High	10.08	10.58	3.074	10.44	0.9314	High	10.06	10.56	3.116	10.583	0.9391	High	10.09	10.59	3.206	10.888	0.92	High	10.09	10.59	3.864	13.124	0.9218	High	10.09
ALT1	311	355	EAIPVKDGLRLKGRVHLTRPAYGIVAHLDPPGGSDYDSNAVGASL	10.16	6	39	10.03	10.52	2.361	8.018	0.9345	High	10.03	10.52	2.393	8.128	0.9364	High	9.99	10.5	2.296	7.797	0.9359	High	10.03	10.52	3.095	10.511	0.933	High	10.01	10.51	3.122	10.603	0.9349	High	10.02	10.52	3.248	11.03	0.9253	High	10.03	10.52	3.893	13.221	0.9296	High	10.03
ALT1	337	345	HLDPPGGSD	5.81	2	5	5.76	6.04	1.296	34.333	0.9442	High	5.74	6.05	1.297	34.355	0.9565	High	5.71	6.11	1.292	34.238	0.9356	Medium	5.7	6.14	1.292	34.236	0.9485	Medium	5.72	5.98	1.29	34.169	0.9522	High	5.76	6.04	1.303	34.527	0.9497	High	5.75	6	1.224	32.414	0.9595	High	5.77
ALT1	337	352	HLDPPGGSDYDSNAVG	7.91	2	12	7.93	8.32	1.763	19.463	0.9382	High	7.92	8.29	1.835	20.257	0.9367	High	7.93	8.43	1.796	19.827	0.9455	High	7.93	8.3	2.146	23.69	0.9399	High	7.86	8.36	2.172	23.977	0.9396	High	7.9	8.4	2.204	24.327	0.9419	High	7.86	8.35	2.732	30.16	0.9427	High	7.86
ALT1	337	355	HLDPPGGSDYDSNAVGASL	9.79	2	15	9.71	9.93	1.697	14.981	0.9394	High	9.66	9.97	1.774	15.666	0.9163	High	9.72	9.97	1.714	15.134	0.9365	High	9.7	9.94	2.156	19.041	0.9306	High	9.65	9.89	2.174	19.199	0.928	High	9.71	9.96	2.25	19.869	0.9321	High	9.69	9.94	3.16	27.899	0.9284	High	9.68
ALT1	346	352	YDSNAVG	5.84	1	5	5.88	6.1	0.133	3.517	0.9441	High	5.94	6.21	0.165	4.38	0.9381	High	5.91	6.1	0.105	2.781	0.9375	High	5.89	6.1	0.275	7.275	0.9426	High	5.8	6.11	0.292	7.745	0.902	High	5.9	6.1	0.276	7.321	0.9214	High	5.82	6.12	0.55	14.563	0.9215	High	5.82
ALT1	346	355	YDSNAVGASL	9.47	1	8	9.36	9.72	0.174	2.877	0.9359	High	9.31	9.73	0.184	3.045	0.9244	High	9.35	9.77	0.147	2.435	0.9339	High	9.44	9.63	0.448	7.409	0.9198	High	9.3	9.71	0.44	7.292	0.9115	Medium	9.38	9.68	0.455	7.535	0.9203	High	9.39	9.73	1.186	19.637	0.9005	High	9.34
ALT1	353	361	ASLDEKGEF	8.86	2	7	8.93	9.09	0.501	9.477	0.9048	Medium	8.91	9.1	0.561	10.619	0.8985	Medium	8.93	9.13	0.466	8.808	0.9187	Medium	8.93	9.12	0.861	16.296	0.9076	Medium	8.88	9.09	0.861	16.3	0.9036	Medium	8.93	9.16	0.883	16.713	0.9029	Medium	8.93	9.16	1.297	24.548	0.8798	Medium	8.93
ALT1	356	361	DEKGEF	7.36	1	4	7.46	7.67	0.111	3.666	0.9393	High	7.42	7.68	0.118	3.923	0.9294	High	7.45	7.69	0.102	3.365	0.9459	High	7.35	7.75	0.424	14.04	0.9497	High	7.39	7.62	0.422	13.982	0.9328	High	7.44	7.67	0.415	13.739	0.9487	High	7.38	7.69	0.596	19.751	0.9289	High	7.36
ALT1	356	361	DEKGEF	7.36	2	4	7.35	7.84	0.107	3.545	0.9357	High	7.33	7.83	0.119	3.937	0.9384	High	7.36	7.85	0.104	3.432	0.9353	High	7.42	7.74	0.397	13.151	0.9376	High	7.34	7.83	0.398	13.192	0.9466	High	7.34	7.84	0.403	13.337	0.9482	High	7.34	7.83	0.573	18.984	0.9479	High	7.34
ALT1	356	362	DEKGEFD	6.95	1	5	6.79	7.28	0.223	5.898	0.9419	High	6.79	7.28	0.221	5.851	0.9048	High	6.81	7.31	0.182	4.809	0.9329	High	6.82	7.3	0.708	18.747	0.9446	High	6.84	7.18	0.705	18.682	0.9333	High	6.87	7.27	0.701	18.575	0.931	High	6.79	7.28	0.914	24.214	0.941	High	6.79
ALT1	363	374	LTICRPGYKGGF	9.69	1	9	10.13	10.58	2.13	31.349	0.9261	High	10.14	10.63	2.237	32.927	0.9251	High	10.13	10.64	2.148	31.611	0.9273	High	10.1	10.6	3.463	50.962	0.9317	High	10.08	10.57	3.444	50.685	0.92	Medium	10.15	10.61	3.552	52.267	0.9218	High	10.12	10.62	4.353	64.058	0.9267	High	10.1
ALT1	364	375	TICRPGYKGGFI	9.73	3	9	10.16	10.66	1.928	28.376	0.9018	High	10.2	10.68	1.994	29.351	0.8996	High	10.23	10.68	2.007	29.534	0.9004	High	10.15	10.65	3.115	45.848	0.9181	High	10.14	10.65	3.131	46.078	0.9194	High	10.18	10.67	3.222	47.413	0.9278	High	10.16	10.65	3.961	58.294	0.9174	High	10.15
ALT1	366	375	CRPGYKGGFI	7.98	3	7	7.98	8.47	1.8	34.056	0.9376	High	7.98	8.48	1.909	36.124	0.9344	High	7.98	8.48	1.852	35.041	0.9506	High	7.98	8.47	2.767	52.359	0.9269	High	7.98	8.47	2.79	52.782	0.9386	High	7.99	8.48	2.825	53.461	0.9299	High	7.98	8.47	3.32	62.811	0.9328	High	7.99
ALT1	377	384	MRVAVLNC	10.15	2	6	10.24	10.58	1.353	29.869	0.9167	Medium	10.17	10.66	1.427	31.506	0.9143	Medium	10.3	10.57	1.315	29.029	0.8977	Medium	10.18	10.68	2.286	50.471	0.9065	Medium	10.2	10.53	2.259	49.875	0.8961	Medium	10.17	10.67	2.356	52.015	0.9051	Medium	10.2	10.66	2.832	62.516	0.9105	Medium	10.16
ALT1	378	384	RVAVLNC	8.59	2	5	8.64	8.95	0.075	1.978	0.9393	Medium	8.64	8.89	0.081	2.133	0.9274	Medium	8.64	9.03	0.036	0.963	0.9467	Medium	8.63	8.95	0.077	2.04	0.9082	Medium	8.63	8.89	0.1	2.639	0.9	Medium	8.64	8.98	0.088	2.343	0.9448	Medium	8.64	8.92	0.169	4.467	0.9292	Medium	8.64
ALT1	378	390	RVAVLNCDSTRSM	8.33	3	11	8.2	8.67	0.786	9.468	0.7467	Medium	8.32	8.76	0.785	9.452	0.7744	Medium	8.21	8.71	0.688	8.285	0.8804	High	8.32	8.61	0.884	10.648	0.7607	Medium	8.33	8.59	0.806	9.705	0.8208	Medium	8.33	8.63	0.878	10.576	0.7739	Medium	8.33	8.69	1.038	12.503	0.7777	Medium	8.33
ALT1	378	393	RVAVLNCDSTRSMITL	11.14	3	14	11.15	11.38	1.125	10.645	0.7717	Medium	11.18	11.37	1.271	12.026	0.7976	Medium	11.09	11.52	0.853	8.066	0.8778	Medium	11.18	11.37	1.477	13.978	0.698	Medium	11.11	11.37	1.491	14.107	0.747	Medium	11.18	11.37	1.436	13.586	0.676	Medium	11.04	11.53	1.697	16.057	0.7137	Medium	11.07
ALT1	383	390	NCDSTRSM	5.3	2	6	5.38	5.57	0.747	16.493	0.9451	High	5.33	5.58	0.757	16.721	0.9477	High	5.28	5.68	0.741	16.349	0.9609	High	5.35	5.57	0.819	18.074	0.9054	High	5.28	5.57	0.791	17.451	0.9499	High	5.38	5.57	0.797	17.591	0.9388	High	5.37	5.57	0.933	20.6	0.9443	High	5.33
ALT1	383	393	NCDSTRSMITL	10.73	2	9	10.81	10.99	0.875	12.875	0.8991	Medium	10.78	11	0.919	13.532	0.9054	Medium	10.79	11.03	0.845	12.439	0.9229	Medium	10.82	11	1.334	19.627	0.8889	Medium	10.75	10.94	1.308	19.251	0.9065	Medium	10.83	10.99	1.364	20.075	0.8871	Medium	10.83	10.98	1.476	21.725	0.8666	Medium	10.81
ALT1	385	393	DSTRSMITL	10.93	2	7	10.82	11.14	0.831	15.732	0.9104	High	10.82	11.13	0.869	16.439	0.9203	High	10.78	11.21	0.825	15.614	0.9078	High	10.87	11.07	1.267	23.978	0.9043	High	10.71	11.07	1.275	24.122	0.8464	Medium	10.88	11.07	1.296	24.527	0.8877	High	10.82	11.09	1.391	26.316	0.8922	High	10.86
ALT1	385	407	DSTRSMITLPVWMDARGTKAPSL	12.49	4	19	12.48	12.85	4.621	32.217	0.8843	High	12.48	12.8	4.709	32.824	0.8801	High	12.58	12.81	4.589	31.991	0.8904	High	12.48	12.83	5.522	38.494	0.8822	High	12.47	12.76	5.496	38.31	0.8802	High	12.55	12.8	5.592	38.983	0.8884	High	12.48	12.81	5.837	40.689	0.887	High	12.48
ALT1	390	397	MITLPVWM	14.86	2	5	14.85	15.14	0.266	7.055	0.7856	Medium	14.85	15.09	0.279	7.385	0.8117	Medium	14.81	15.22	0.294	7.775	0.7966	Medium	14.85	15.15	0.717	18.988	0.7951	Medium	14.82	15.1	0.692	18.341	0.7906	Medium	14.93	15.08	0.721	19.09	0.7826	Medium	14.85	15.1	0.881	23.327	0.7773	Medium	14.81
ALT1	390	407	MITLPVWMDARGTKAPSL	12.96	3	14	12.87	13.15	3.918	37.065	0.8095	Medium	12.96	13.09	3.984	37.696	0.8258	Medium	12.97	13.14	3.86	36.514	0.8545	Medium	12.93	13.1	4.779	45.211	0.7976	Medium	12.96	13.1	4.699	44.457	0.7829	Medium	12.82	13.22	4.847	45.854	0.7273	Medium	12.98	13.1	5.072	47.984	0.8036	Medium	12.95
ALT1	391	397	ITLPVWM	14.71	2	4	14.71	14.9	0.023	0.748	0.9487	High	14.65	14.88	0.023	0.769	0.9468	High	14.66	14.87	0.022	0.723	0.9483	High	14.66	14.89	0.051	1.704	0.9492	High	14.61	14.89	0.052	1.721	0.9509	High	14.66	14.9	0.054	1.784	0.9469	High	14.64	14.9	0.146	4.84	0.9355	High	14.66
ALT1	391	399	ITLPVWMDA	14.61	2	6	14.51	14.65	0.526	11.602	0.8832	Medium	14.51	14.69	0.485	10.696	0.9024	Medium	14.56	14.62	0.472	10.421	0.8873	Medium	14.61	14.63	0.715	15.786	0.8336	Medium	14.5	14.73	0.698	15.412	0.8781	Medium	14.51	14.68	0.713	15.747	0.8869	Medium	14.51	14.66	1.072	23.658	0.8885	Medium	14.51
ALT1	391	407	ITLPVWMDARGTKAPSL	12.28	3	13	12.2	12.7	3.798	38.696	0.9247	High	12.2	12.69	3.842	39.139	0.9211	High	12.21	12.7	3.798	38.7	0.92	High	12.19	12.7	4.234	43.134	0.9183	High	12.16	12.66	4.205	42.84	0.9243	High	12.2	12.7	4.337	44.187	0.9209	Medium	12.21	12.71	4.504	45.884	0.9226	High	12.2
ALT1	391	409	ITLPVWMDARGTKAPSLAQ	11.82	3	15	11.67	11.96	4.744	41.892	0.8443	Medium	11.7	11.96	4.799	42.375	0.8369	Medium	11.7	12.02	4.694	41.45	0.8173	Medium	11.69	11.88	5.434	47.978	0.876	Medium	11.64	11.88	5.347	47.214	0.8795	Medium	11.71	11.97	5.485	48.432	0.8459	Medium	11.67	11.91	5.63	49.71	0.8772	Medium	11.65
ALT1	394	407	PVWMDARGTKAPSL	10.32	3	11	10.24	10.66	3.954	47.608	0.9235	High	10.25	10.63	4.044	48.699	0.9157	High	10.26	10.68	3.995	48.104	0.9148	High	10.2	10.68	4.374	52.664	0.9179	High	10.19	10.6	4.368	52.591	0.9209	High	10.22	10.68	4.493	54.098	0.9222	High	10.18	10.68	4.625	55.69	0.9195	High	10.18
ALT1	394	409	PVWMDARGTKAPSLAQ	9.58	3	13	9.41	9.67	5.192	52.903	0.9158	High	9.4	9.67	5.366	54.675	0.9137	High	9.43	9.66	5.284	53.839	0.9186	High	9.41	9.67	5.685	57.926	0.9089	High	9.36	9.66	5.66	57.664	0.905	Medium	9.47	9.67	5.831	59.406	0.9198	Medium	9.41	9.67	5.936	60.48	0.9183	Medium	9.4
ALT1	397	409	MDARGTKAPSLAQ	6.48	3	10	6.47	6.62	5.028	66.597	0.8653	Medium	6.47	6.62	5.209	68.988	0.9087	Medium	6.47	6.63	5.019	66.482	0.8819	Medium	6.44	6.7	5.482	72.603	0.8947	Medium	6.36	6.64	5.506	72.928	0.8366	Medium	6.46	6.64	5.576	73.851	0.8961	Medium	6.42	6.64	5.399	71.515	0.9058	Medium	6.47
ALT1	398	407	DARGTKAPSL	6.84	2	7	6.72	7.21	3.54	66.991	0.9636	High	6.71	7.21	3.685	69.73	0.9648	High	6.74	7.23	3.578	67.709	0.962	High	6.71	7.21	3.912	74.016	0.9617	High	6.7	7.18	3.924	74.25	0.9565	High	6.71	7.21	3.971	75.131	0.9603	High	6.72	7.21	3.853	72.913	0.9625	High	6.72
ALT1	398	407	DARGTKAPSL	6.84	3	7	6.71	7.21	3.574	67.631	0.9557	High	6.74	7.24	3.717	70.325	0.9527	High	6.72	7.22	3.612	68.353	0.9523	High	6.69	7.2	3.934	74.44	0.9564	High	6.74	7.24	3.947	74.686	0.9525	High	6.75	7.24	3.999	75.67	0.9561	High	6.74	7.24	3.875	73.32	0.954	High	6.74
ALT1	398	409	DARGTKAPSLAQ	5.82	2	9	5.81	6.21	4.779	70.33	0.9557	High	5.77	6.21	4.933	72.605	0.9615	High	5.81	6.21	4.797	70.596	0.9534	High	5.77	6.21	5.286	77.788	0.9175	High	5.74	6.24	5.306	78.087	0.934	High	5.8	6.21	5.373	79.079	0.9335	High	5.75	6.21	5.147	75.74	0.9614	High	5.79
ALT1	398	409	DARGTKAPSLAQ	5.82	3	9	5.83	6.22	4.709	69.303	0.9561	High	5.8	6.29	4.848	71.341	0.9529	High	5.84	6.34	4.712	69.339	0.9479	High	5.81	6.26	5.198	76.499	0.9508	High	5.8	6.3	5.211	76.688	0.9505	High	5.83	6.25	5.287	77.804	0.952	High	5.8	6.3	5.068	74.584	0.9426	High	5.82
ALT1	408	412	AQIVY	9.06	1	3	9.1	9.25	1.049	46.325	0.8183	Medium	9.04	9.28	1.166	51.474	0.8039	Medium	9.09	9.28	1.095	48.364	0.8119	Medium	9.1	9.23	1.9	83.906	0.8235	Medium	9.02	9.21	1.927	85.07	0.8111	Medium	9.1	9.21	1.976	87.231	0.8282	Medium	9.04	9.22	2.068	91.288	0.8082	Medium	9.04
ALT1	408	413	AQIVYF	12.75	1	4	12.67	12.95	1.117	36.971	0.8304	Medium	12.7	12.89	1.236	40.94	0.8273	Medium	12.76	12.94	1.181	39.089	0.8072	Medium	12.75	12.88	2.197	72.761	0.8135	Medium	12.67	12.84	2.187	72.414	0.797	Medium	12.78	12.89	2.293	75.917	0.8167	Medium	12.66	12.94	2.41	79.79	0.825	Medium	12.69
ALT1	408	419	AQIVYFGDVQNL	13.27	3	10	13.42	13.53	2.272	30.089	0.8759	Medium	13.29	13.39	2.528	33.481	0.8951	High	13.06	13.78	2.14	28.348	0.9002	High	13.06	13.48	3.772	49.957	0.8841	Medium	13.12	13.45	4.092	54.192	0.9104	High	13.22	13.45	3.874	51.31	0.888	High	13.19	13.45	5.237	69.37	0.8698	High	13.11
ALT1	410	419	IVYFGDVQNL	13.22	2	8	13.06	13.55	1.465	24.252	0.9255	High	13.06	13.55	1.597	26.448	0.9219	High	13.08	13.58	1.479	24.486	0.9256	High	13.06	13.55	2.88	47.685	0.9378	High	13.01	13.47	2.92	48.348	0.9363	High	13.07	13.56	2.943	48.722	0.9466	High	13.06	13.55	4.367	72.297	0.923	High	13.05
ALT1	413	419	FGDVQNL	10.43	2	5	10.37	10.71	0.661	17.521	0.9467	High	10.35	10.74	0.682	18.079	0.9517	High	10.42	10.73	0.644	17.05	0.942	High	10.38	10.59	1.246	33.005	0.9369	High	10.34	10.59	1.233	32.665	0.9289	Medium	10.4	10.59	1.281	33.945	0.9305	Medium	10.33	10.64	2.474	65.531	0.9294	Medium	10.37
ALT1	414	419	GDVQNL	7.91	1	4	7.92	8.17	0.578	19.125	0.9	Medium	7.96	8.17	0.586	19.4	0.9152	Medium	7.94	8.17	0.533	17.635	0.9243	Medium	7.98	8.17	1.074	35.575	0.9028	Medium	7.92	8.17	1.078	35.7	0.9	Medium	7.94	8.17	1.108	36.677	0.9001	Medium	7.94	8.17	2.168	71.786	0.8749	Medium	7.92
ALT1	420	434	WIRGRTEEARKALAE	6.94	2	13	6.8	7.3	1.194	12.165	0.9635	High	6.8	7.3	1.286	13.098	0.9622	High	6.8	7.3	1.197	12.192	0.965	High	6.8	7.3	2.231	22.726	0.9525	High	6.8	7.3	2.266	23.084	0.9442	High	6.81	7.3	2.247	22.892	0.9493	High	6.8	7.3	5.056	51.516	0.9652	High	6.8
ALT1	420	434	WIRGRTEEARKALAE	6.94	3	13	6.78	7.28	1.174	11.961	0.9512	High	6.76	7.26	1.287	13.11	0.9364	High	6.8	7.31	1.186	12.089	0.9495	High	6.86	7.36	2.178	22.195	0.9447	High	6.76	7.26	2.25	22.925	0.9465	High	6.78	7.28	2.229	22.709	0.9449	High	6.76	7.26	5.013	51.073	0.9587	High	6.76
ALT1	420	434	WIRGRTEEARKALAE	6.94	4	13	6.76	7.26	1.178	12.004	0.9284	High	6.86	7.36	1.256	12.801	0.927	High	6.86	7.36	1.174	11.96	0.9317	High	6.86	7.36	2.186	22.27	0.9269	High	6.76	7.26	2.245	22.876	0.9301	High	6.76	7.27	2.234	22.763	0.9321	High	6.76	7.26	5.007	51.012	0.9157	High	6.76
ALT1	420	434	WIRGRTEEARKALAE	6.94	5	13	6.83	7.3	1.162	11.837	0.9385	High	6.84	7.32	1.266	12.899	0.9386	High	6.86	7.35	1.181	12.031	0.9367	High	6.84	7.34	2.198	22.393	0.9286	High	6.79	7.28	2.256	22.984	0.9215	High	6.87	7.37	2.21	22.519	0.9291	High	6.77	7.27	5.008	51.024	0.9446	High	6.79
ALT1	435	452	VERRHGSRSEVKEWLPVW	11.25	5	15	11.18	11.67	0.763	6.741	0.9395	Medium	11.23	11.74	0.818	7.22	0.9493	Medium	11.18	11.67	0.754	6.656	0.9328	Medium	11.28	11.75	1.872	16.531	0.9008	Medium	11.17	11.67	1.879	16.595	0.9122	Medium	11.18	11.67	1.969	17.386	0.9045	Medium	11.28	11.77	4.548	40.161	0.7989	Medium	11.28
ALT1	435	459	VERRHGSRSEVKEWLPVWKRALGRQ	9.26	6	22	9.19	9.68	2.11	12.703	0.9308	High	9.19	9.68	2.264	13.631	0.9291	High	9.19	9.68	2.191	13.189	0.9304	High	9.19	9.68	4.199	25.281	0.9181	High	9.19	9.68	4.158	25.035	0.9251	High	9.19	9.68	4.338	26.115	0.9217	High	9.19	9.69	7.863	47.339	0.9358	High	9.19
ALT1	435	459	VERRHGSRSEVKEWLPVWKRALGRQ	9.26	7	22	9.16	9.66	2.126	12.798	0.9381	High	9.11	9.62	2.287	13.769	0.9379	High	9.16	9.66	2.206	13.281	0.9393	High	9.16	9.66	4.22	25.408	0.9221	High	9.09	9.58	4.226	25.441	0.9294	High	9.15	9.65	4.372	26.322	0.9293	High	9.1	9.57	7.94	47.8	0.9516	High	9.1
ALT51	2	21	DEESASRASVPASSDREGAE	5.86	2	17	5.77	6.27	8.374	65.24	0.9288	High	5.77	6.27	8.475	66.031	0.9433	High	5.75	6.19	8.308	64.726	0.9364	High	5.8	6.24	8.34	64.979	0.9352	High	5.77	6.27	8.33	64.902	0.944	High	5.77	6.27	8.458	65.897	0.9399	High	5.77	6.26	8.406	65.491	0.9488	High	5.76
ALT51	2	21	DEESASRASVPASSDREGAE	5.86	3	17	5.69	6.19	8.217	64.023	0.9274	High	5.69	6.19	8.325	64.861	0.9352	High	5.69	6.19	8.137	63.395	0.9383	High	5.69	6.19	8.224	64.074	0.9435	High	5.69	6.19	8.185	63.775	0.934	High	5.79	6.28	8.252	64.291	0.9424	High	5.69	6.19	8.27	64.437	0.943	High	5.69
ALT51	2	22	DEESASRASVPASSDREGAEF	8.28	2	18	8.09	8.47	7.723	56.826	0.7972	Medium	8.11	8.45	7.688	56.572	0.788	Medium	8.11	8.42	7.772	57.19	0.7788	Medium	8.17	8.38	8.048	59.217	0.8063	Medium	8.24	8.48	7.751	57.036	0.7976	Medium	8.13	8.42	7.999	58.857	0.7932	Medium	8.15	8.35	8.207	60.388	0.8288	Medium	8.1
ALT51	2	22	DEESASRASVPASSDREGAEF	8.28	3	18	8.12	8.45	7.841	57.694	0.8392	Medium	8.1	8.53	7.697	56.637	0.7822	Medium	8.11	8.44	7.857	57.813	0.7962	Medium	8.08	8.53	8.025	59.054	0.7954	Medium	8.11	8.44	7.925	58.311	0.8011	Medium	8.06	8.34	8.201	60.345	0.8436	Medium	8.09	8.54	8.154	59.997	0.8006	Medium	8.12
ALT51	5	21	SASRASVPASSDREGAE	4.95	3	14	4.87	5.21	6.352	60.098	0.7697	Medium	4.95	5.31	6.289	59.497	0.7872	Medium	4.96	5.21	6.174	58.414	0.8138	Medium	4.93	5.21	6.303	59.629	0.7968	Medium	4.96	5.21	6.239	59.03	0.8203	Medium	4.81	5.3	6.286	59.473	0.7715	Medium	4.95	5.21	6.336	59.94	0.8274	Medium	4.96
ALT51	6	21	ASRASVPASSDREGAE	4.85	3	13	4.93	4.96	6.236	63.539	0.8621	High	4.87	4.96	6.248	63.66	0.8737	High	4.92	4.96	5.964	60.769	0.8894	High	4.92	4.97	6.32	64.394	0.8379	Medium	4.91	4.97	6.07	61.844	0.8724	Medium	4.87	4.97	6.152	62.677	0.8871	High	4.84	4.96	6.289	64.07	0.8811	High	4.88
ALT51	10	21	SVPASSDREGAE	4.74	2	9	4.7	4.92	4.337	63.826	0.825	Medium	4.81	5.06	4.208	61.93	0.8965	Medium	4.8	4.99	4.101	60.348	0.8819	High	4.83	4.92	4.155	61.15	0.8484	Medium	4.71	5.08	4.183	61.566	0.8497	Medium	4.77	4.98	4.198	61.778	0.8915	High	4.8	4.95	4.186	61.598	0.9005	High	4.78
ALT51	22	29	FTRLPVSW	12.13	2	5	11.98	12.38	0.741	19.62	0.9145	Medium	12.02	12.38	0.724	19.169	0.9184	Medium	11.97	12.38	0.766	20.302	0.9205	Medium	12.07	12.5	1.652	43.759	0.9243	Medium	12.08	12.52	1.644	43.537	0.9215	Medium	11.96	12.38	1.697	44.955	0.9143	Medium	12.08	12.38	2.214	58.66	0.927	Medium	11.95
ALT51	22	39	FTRLPVSWTVNPRDAANA	10.73	3	14	10.65	10.95	2.24	21.196	0.837	Medium	10.72	10.89	2.173	20.557	0.8641	Medium	10.56	11.03	2.343	22.165	0.816	Medium	10.61	11.03	3.538	33.468	0.8347	Medium	10.72	10.89	3.401	32.174	0.8626	Medium	10.7	10.89	3.499	33.106	0.867	Medium	10.72	10.89	4.406	41.681	0.843	Medium	10.65
ALT51	22	48	FTRLPVSWTVNPRDAANARAAWKTLSA	11.5	3	23	11.44	11.83	2.035	11.717	0.8668	Medium	11.42	11.84	2.007	11.559	0.8817	Medium	11.39	11.83	2.122	12.218	0.8678	Medium	11.53	11.96	3.213	18.505	0.846	Medium	11.46	11.83	3.119	17.964	0.868	Medium	11.39	11.83	3.166	18.231	0.8629	Medium	11.49	11.84	4.068	23.426	0.8272	Medium	11.49
ALT51	22	48	FTRLPVSWTVNPRDAANARAAWKTLSA	11.5	4	23	11.44	11.84	1.954	11.254	0.8969	Medium	11.48	11.94	1.912	11.009	0.9029	High	11.45	11.89	1.996	11.493	0.9043	High	11.51	11.93	3.149	18.132	0.8933	Medium	11.5	11.86	3.059	17.615	0.8912	High	11.44	11.93	3.112	17.922	0.8945	High	11.53	11.84	4.152	23.91	0.8857	Medium	11.53
ALT51	22	48	FTRLPVSWTVNPRDAANARAAWKTLSA	11.5	5	23	11.45	11.95	1.91	10.999	0.9165	High	11.46	11.96	1.889	10.877	0.9131	High	11.4	11.91	1.979	11.395	0.909	High	11.45	11.95	3.157	18.178	0.912	High	11.45	11.95	3.057	17.603	0.9042	High	11.38	11.88	3.124	17.992	0.9062	High	11.45	11.95	4.168	24.005	0.8944	High	11.46
ALT51	23	29	TRLPVSW	11.05	2	4	11.02	11.46	0.611	20.247	0.7969	Medium	11.04	11.47	0.636	21.064	0.7967	Medium	11.08	11.27	0.608	20.116	0.8168	Medium	11.14	11.29	1.131	37.436	0.8427	Medium	11.19	11.27	1.185	39.238	0.8019	Medium	11.2	11.4	1.251	41.432	0.7604	Medium	11.01	11.39	1.717	56.853	0.7976	Medium	11.02
ALT51	23	48	TRLPVSWTVNPRDAANARAAWKTLSA	11.14	4	22	11.06	11.55	1.908	11.485	0.8341	Medium	11.17	11.56	1.875	11.286	0.8395	Medium	11.15	11.47	1.941	11.684	0.8707	Medium	11.08	11.57	2.834	17.064	0.8535	Medium	11.17	11.47	2.773	16.697	0.8609	Medium	11.17	11.47	2.81	16.918	0.8721	Medium	11.17	11.51	3.79	22.816	0.8413	Medium	11.17
ALT51	30	48	TVNPRDAANARAAWKTLSA	9.53	3	16	9.43	9.51	1.131	9.365	0.7842	Medium	9.3	9.71	1.11	9.185	0.7657	Medium	9.26	9.7	1.191	9.858	0.7297	Medium	9.31	9.7	1.138	9.417	0.7688	Medium	9.31	9.7	1.144	9.474	0.7512	Medium	9.33	9.57	1.068	8.844	0.7919	Medium	9.37	9.59	1.31	10.847	0.7553	Medium	9.41
ALT51	49	64	YHRGKPKSSRKLHVVY	4.83	2	13	4.86	5.3	0.255	2.598	0.9127	High	4.77	5.27	0.159	1.621	0.8969	High	4.76	5.26	0.154	1.572	0.9412	High	4.76	5.16	0.267	2.721	0.8792	High	4.82	5.33	0.194	1.974	0.9454	High	4.8	5.27	0.193	1.969	0.9307	High	4.76	5.26	0.274	2.79	0.9425	High	4.76
ALT51	49	64	YHRGKPKSSRKLHVVY	4.83	3	13	4.8	5.3	0.119	1.212	0.9374	High	4.73	5.23	0.124	1.264	0.9287	High	4.75	5.26	0.107	1.089	0.9117	High	4.81	5.31	0.168	1.709	0.9251	High	4.77	5.28	0.165	1.679	0.8906	High	4.75	5.24	0.17	1.731	0.9101	High	4.75	5.25	0.26	2.653	0.9288	High	4.75
ALT51	49	64	YHRGKPKSSRKLHVVY	4.83	4	13	4.75	5.25	0.102	1.041	0.9683	High	4.73	5.23	0.11	1.119	0.95	High	4.7	5.21	0.106	1.079	0.9463	High	4.74	5.24	0.153	1.563	0.9535	High	4.74	5.23	0.158	1.612	0.9498	High	4.74	5.23	0.155	1.574	0.956	High	4.74	5.23	0.257	2.62	0.9588	High	4.74
ALT51	49	64	YHRGKPKSSRKLHVVY	4.83	5	13	4.75	5.25	0.111	1.126	0.9718	High	4.75	5.25	0.113	1.156	0.9698	High	4.75	5.25	0.103	1.05	0.9714	High	4.76	5.25	0.16	1.629	0.9683	High	4.76	5.25	0.159	1.62	0.9641	High	4.71	5.21	0.161	1.637	0.9488	High	4.75	5.25	0.259	2.639	0.9488	High	4.75
ALT51	49	64	YHRGKPKSSRKLHVVY	4.83	6	13	4.84	5.26	0.231	2.351	0.8953	Medium	4.88	5.18	0.167	1.7	0.9104	High	4.78	5.24	0.202	2.063	0.8755	High	4.78	5.28	0.313	3.186	0.8811	Medium	4.81	5.23	0.227	2.309	0.9135	High	4.84	5.18	0.192	1.953	0.9317	High	4.76	5.18	0.334	3.407	0.8512	Medium	4.88
ALT51	49	67	YHRGKPKSSRKLHVVYVTF	7.92	3	16	7.9	8.28	0.453	3.752	0.8307	Medium	7.87	8.28	0.459	3.801	0.7324	Medium	7.88	8.37	0.412	3.413	0.8299	Medium	7.78	8.27	0.557	4.611	0.7931	Medium	7.98	8.27	0.436	3.608	0.8918	Medium	7.98	8.27	0.319	2.64	0.8972	Medium	7.92	8.38	0.43	3.56	0.8573	Medium	7.98
ALT51	49	67	YHRGKPKSSRKLHVVYVTF	7.92	4	16	7.96	8.26	0.224	1.854	0.8838	Medium	7.96	8.26	0.216	1.786	0.8876	Medium	7.96	8.32	0.246	2.039	0.894	Medium	7.89	8.38	0.314	2.596	0.8443	Medium	7.96	8.27	0.259	2.146	0.8806	Medium	7.86	8.36	0.325	2.689	0.831	Medium	7.9	8.4	0.384	3.176	0.8343	Medium	7.86
ALT51	49	67	YHRGKPKSSRKLHVVYVTF	7.92	5	16	7.92	8.42	0.122	1.009	0.872	Medium	7.92	8.41	0.123	1.016	0.8586	Medium	7.88	8.38	0.141	1.171	0.8769	Medium	7.92	8.42	0.16	1.324	0.8392	Medium	7.95	8.32	0.206	1.705	0.8686	Medium	7.9	8.32	0.171	1.413	0.8631	Medium	7.87	8.32	0.261	2.159	0.731	Medium	7.87
ALT51	49	75	YHRGKPKSSRKLHVVYVTFKDRPALEG	7.65	5	23	7.48	7.82	1.561	8.988	0.7897	Medium	7.38	7.88	1.512	8.706	0.8159	Medium	7.39	7.89	1.553	8.941	0.82	Medium	7.49	7.74	1.766	10.171	0.7975	Medium	7.49	7.85	1.819	10.476	0.8225	Medium	7.45	7.75	1.846	10.629	0.8164	Medium	7.49	7.71	2.245	12.927	0.7767	Medium	7.49
ALT51	49	75	YHRGKPKSSRKLHVVYVTFKDRPALEG	7.65	6	23	7.51	7.88	1.366	7.865	0.8225	Medium	7.48	7.98	1.271	7.319	0.8402	Medium	7.48	7.98	1.304	7.508	0.8499	Medium	7.58	7.89	1.53	8.813	0.8248	Medium	7.49	7.98	1.592	9.17	0.8322	Medium	7.45	7.88	1.594	9.181	0.8264	Medium	7.5	7.88	1.95	11.231	0.8335	Medium	7.5
ALT51	65	73	VTFKDRPAL	8.62	3	6	8.44	8.62	0.389	8.582	0.8098	Medium	8.46	8.59	0.345	7.613	0.8347	Medium	8.42	8.58	0.367	8.099	0.8374	Medium	8.47	8.56	0.708	15.625	0.8449	Medium	8.47	8.58	0.721	15.912	0.8603	Medium	8.37	8.54	0.777	17.159	0.8329	Medium	8.44	8.61	1.287	28.414	0.8499	Medium	8.46
ALT51	65	75	VTFKDRPALEG	7.92	2	8	7.99	8.26	1.378	22.819	0.8355	Medium	8.01	8.26	1.367	22.626	0.8442	Medium	7.96	8.27	1.617	26.775	0.8314	Medium	7.99	8.26	1.691	28.004	0.8265	Medium	7.89	8.27	1.882	31.166	0.7008	Medium	7.95	8.27	1.977	32.727	0.8431	Medium	8.01	8.26	2.408	39.872	0.8476	Medium	7.9
ALT51	65	75	VTFKDRPALEG	7.92	3	8	7.88	8.31	1.363	22.572	0.8878	Medium	7.86	8.31	1.358	22.488	0.8957	High	7.87	8.32	1.419	23.499	0.889	High	8.02	8.16	1.727	28.586	0.8848	High	7.88	8.32	1.76	29.146	0.8965	Medium	7.88	8.32	1.849	30.608	0.8912	High	7.9	8.32	2.348	38.879	0.8627	Medium	7.91
ALT51	65	89	VTFKDRPALEGYRERYDHILKNIQA	10.15	3	22	10.19	10.48	0.951	5.725	0.9237	High	10.18	10.5	0.89	5.36	0.9326	High	10.13	10.5	0.964	5.803	0.9291	High	10.18	10.54	1.392	8.381	0.9016	High	10.09	10.58	1.347	8.112	0.9074	High	10.09	10.58	1.396	8.402	0.9108	High	10.17	10.51	2.566	15.446	0.903	High	10.15
ALT51	65	89	VTFKDRPALEGYRERYDHILKNIQA	10.15	4	22	10.16	10.5	0.995	5.991	0.9077	High	10.13	10.54	0.946	5.694	0.9135	High	10.1	10.51	0.985	5.928	0.9149	High	10.15	10.54	1.438	8.655	0.8963	High	10.15	10.52	1.387	8.351	0.8985	High	10.11	10.51	1.43	8.61	0.8998	High	10.12	10.51	2.682	16.145	0.8838	High	10.12
ALT51	65	89	VTFKDRPALEGYRERYDHILKNIQA	10.15	5	22	10.08	10.58	0.876	5.273	0.9279	High	10.08	10.58	0.842	5.069	0.9213	High	10.09	10.53	0.884	5.321	0.929	High	10.09	10.58	1.329	7.999	0.9125	High	10.09	10.58	1.279	7.701	0.9135	High	10.08	10.52	1.336	8.042	0.9152	High	10.08	10.58	2.517	15.153	0.9074	High	10.09
ALT51	65	90	VTFKDRPALEGYRERYDHILKNIQAY	10.88	4	23	10.92	11.14	0.843	4.856	0.8603	Medium	10.88	11.15	0.784	4.516	0.8738	Medium	10.88	11.14	0.802	4.62	0.8784	Medium	10.94	11.14	1.198	6.898	0.8508	Medium	10.91	11.14	1.167	6.72	0.8513	Medium	10.85	11.24	1.251	7.203	0.845	Medium	10.92	11.14	2.405	13.851	0.8422	Medium	10.85
ALT51	65	90	VTFKDRPALEGYRERYDHILKNIQAY	10.88	5	23	10.87	11.29	0.775	4.461	0.9258	High	10.88	11.3	0.725	4.177	0.9235	High	10.86	11.29	0.766	4.411	0.9233	High	10.9	11.3	1.159	6.674	0.9133	High	10.87	11.3	1.13	6.505	0.9092	High	10.82	11.31	1.198	6.901	0.9045	High	10.85	11.32	2.405	13.849	0.9027	High	10.86
ALT51	65	90	VTFKDRPALEGYRERYDHILKNIQAY	10.88	6	23	10.81	11.31	0.846	4.871	0.9106	High	10.91	11.31	0.752	4.328	0.9171	High	10.89	11.29	0.806	4.639	0.9211	High	10.82	11.31	1.217	7.008	0.889	High	10.82	11.31	1.202	6.921	0.8807	High	10.82	11.31	1.23	7.081	0.8995	High	10.81	11.31	2.421	13.941	0.8891	High	10.88
ALT51	65	90	VTFKDRPALEGYRERYDHILKNIQAY	10.88	7	23	10.83	11.33	1.057	6.086	0.7284	Medium	10.81	11.31	0.841	4.84	0.8773	Medium	10.82	11.31	0.913	5.26	0.8692	Medium	10.86	11.22	1.287	7.414	0.8488	Medium	10.75	11.21	1.281	7.375	0.8527	Medium	10.77	11.21	1.41	8.122	0.8121	Medium	10.82	11.32	2.619	15.084	0.8257	Medium	10.78
ALT51	68	89	KDRPALEGYRERYDHILKNIQA	9.79	4	19	9.82	9.99	1.009	7.031	0.8548	Medium	9.82	9.97	0.979	6.824	0.8693	Medium	9.67	10.12	1.058	7.374	0.8345	Medium	9.82	9.95	1.37	9.548	0.8507	Medium	9.8	9.97	1.293	9.014	0.8622	Medium	9.62	10.05	1.347	9.39	0.8331	Medium	9.69	10.11	2.434	16.97	0.7944	Medium	9.77
ALT51	68	90	KDRPALEGYRERYDHILKNIQAY	10.57	5	20	10.6	10.89	0.927	6.138	0.8582	Medium	10.6	10.89	0.864	5.725	0.8628	Medium	10.55	10.89	0.926	6.13	0.8629	Medium	10.59	10.89	1.21	8.011	0.8552	Medium	10.59	10.89	1.17	7.748	0.8546	Medium	10.55	10.89	1.202	7.961	0.8576	Medium	10.48	10.97	2.239	14.826	0.8188	Medium	10.59
ALT51	76	89	YRERYDHILKNIQA	8.59	4	12	8.47	8.94	0.146	1.614	0.9231	High	8.58	8.9	0.122	1.341	0.9334	High	8.6	9	0.158	1.744	0.9024	High	8.55	8.9	0.166	1.832	0.8948	High	8.58	8.9	0.159	1.755	0.9219	High	8.41	8.9	0.177	1.957	0.9155	High	8.54	8.91	0.261	2.885	0.8924	High	8.47
ALT51	76	90	YRERYDHILKNIQAY	9.48	3	13	9.48	9.5	0.408	4.155	0.7523	Medium	9.38	9.6	0.355	3.612	0.7818	Medium	9.38	9.6	0.347	3.533	0.7925	Medium	9.41	9.59	0.456	4.644	0.7628	Medium	9.38	9.59	0.431	4.393	0.7662	Medium	9.38	9.54	0.378	3.856	0.798	Medium	9.4	9.6	0.508	5.181	0.7551	Medium	9.39
ALT51	76	90	YRERYDHILKNIQAY	9.48	4	13	9.52	9.68	0.143	1.452	0.8127	Medium	9.45	9.71	0.118	1.204	0.8361	Medium	9.47	9.66	0.156	1.589	0.847	Medium	9.52	9.69	0.291	2.964	0.7997	Medium	9.32	9.68	0.302	3.075	0.7145	Medium	9.48	9.63	0.22	2.242	0.8343	Medium	9.45	9.69	0.368	3.753	0.8035	Medium	9.43
ALT51	76	90	YRERYDHILKNIQAY	9.48	5	13	9.47	9.78	0.362	3.69	0.83	Medium	9.51	9.66	0.353	3.601	0.8365	Medium	9.31	9.58	0.304	3.1	0.8188	Medium	9.52	9.68	0.378	3.852	0.7967	Medium	9.51	9.66	0.375	3.821	0.8384	Medium	9.38	9.74	0.406	4.14	0.8103	Medium	9.51	9.69	0.446	4.54	0.8092	Medium	9.48
ALT51	90	105	YYADQMQANGFPPLTF	14.36	2	12	14.33	14.59	0.677	7.475	0.507	Medium	14.3	14.59	0.536	5.913	0.5302	Medium	14.32	14.59	0.612	6.758	0.5041	Medium	14.36	14.59	0.607	6.704	0.5369	Medium	14.31	14.59	0.503	5.551	0.515	Medium	14.3	14.58	0.525	5.796	0.491	Medium	14.34	14.59	0.494	5.453	0.5665	Medium	14.27
ALT51	90	105	YYADQMQANGFPPLTF	14.36	3	12	14.38	14.56	0.851	9.388	0.5673	Medium	14.27	14.68	0.69	7.616	0.5469	Medium	14.3	14.68	0.655	7.228	0.5666	Medium	14.35	14.68	0.688	7.591	0.5695	Medium	14.34	14.68	0.595	6.564	0.5772	Medium	14.27	14.68	0.658	7.266	0.5717	Medium	14.33	14.68	0.696	7.68	0.5949	Medium	14.38
ALT51	90	106	YYADQMQANGFPPLTFQ	13.32	2	13	13.22	13.69	0.217	2.216	0.8945	Medium	13.2	13.69	0.221	2.25	0.8941	Medium	13.23	13.49	0.234	2.38	0.9008	Medium	13.31	13.5	0.197	2.008	0.902	Medium	13.26	13.5	0.213	2.166	0.9015	Medium	13.16	13.65	0.203	2.069	0.9008	Medium	13.25	13.56	0.174	1.77	0.901	Medium	13.17
ALT51	90	106	YYADQMQANGFPPLTFQ	13.32	3	13	13.33	13.53	0.253	2.573	0.8894	Medium	13.22	13.72	0.312	3.178	0.8384	Medium	13.18	13.68	0.28	2.853	0.883	Medium	13.32	13.61	0.247	2.514	0.8807	Medium	13.2	13.69	0.245	2.492	0.8799	Medium	13.18	13.68	0.256	2.609	0.8891	Medium	13.33	13.53	0.197	2.011	0.8884	Medium	13.18
ALT51	90	107	YYADQMQANGFPPLTFQL	14.55	2	14	14.6	14.77	0.348	3.291	0.7446	Medium	14.63	14.78	0.33	3.118	0.7798	Medium	14.61	14.69	0.383	3.621	0.755	Medium	14.63	14.72	0.325	3.072	0.7701	Medium	14.61	14.74	0.351	3.321	0.7608	Medium	14.53	14.8	0.321	3.037	0.7277	Medium	14.63	14.78	0.342	3.233	0.7745	Medium	14.59
ALT51	90	107	YYADQMQANGFPPLTFQL	14.55	3	14	14.63	14.75	0.358	3.383	0.7762	Medium	14.5	14.92	0.351	3.32	0.7316	Medium	14.58	14.79	0.321	3.033	0.7488	Medium	14.5	14.72	0.342	3.232	0.7315	Medium	14.6	14.78	0.303	2.864	0.752	Medium	14.6	14.73	0.352	3.331	0.7436	Medium	14.63	14.78	0.313	2.963	0.7899	Medium	14.59
ALT51	91	106	YADQMQANGFPPLTFQ	13.01	2	12	13.06	13.32	0.189	2.084	0.8824	Medium	13.03	13.32	0.208	2.291	0.8814	Medium	12.93	13.43	0.232	2.558	0.8819	Medium	13.02	13.32	0.177	1.956	0.8844	Medium	12.94	13.43	0.213	2.351	0.8784	Medium	12.98	13.33	0.197	2.172	0.8818	Medium	13.04	13.32	0.166	1.836	0.8968	Medium	12.94
ALT51	91	106	YADQMQANGFPPLTFQ	13.01	3	12	13.03	13.33	0.295	3.258	0.8516	Medium	13.03	13.36	0.261	2.88	0.8748	Medium	12.93	13.43	0.282	3.117	0.8687	Medium	13.03	13.37	0.277	3.062	0.8414	Medium	12.93	13.43	0.299	3.298	0.865	Medium	12.94	13.35	0.281	3.102	0.8332	Medium	13.02	13.33	0.241	2.664	0.8785	Medium	12.93
ALT51	91	107	YADQMQANGFPPLTFQL	14.5	3	13	14.59	14.67	0.382	3.891	0.79	Medium	14.51	14.73	0.299	3.045	0.7988	Medium	14.53	14.68	0.349	3.558	0.7733	Medium	14.56	14.72	0.296	3.018	0.799	Medium	14.52	14.73	0.373	3.8	0.7742	Medium	14.51	14.68	0.315	3.207	0.7728	Medium	14.5	14.75	0.387	3.94	0.7997	Medium	14.53
ALT51	95	106	MQANGFPPLTFQ	12.86	2	8	12.78	12.92	0.35	5.803	0.783	Medium	12.78	12.89	0.315	5.218	0.7983	Medium	12.63	12.96	0.398	6.585	0.7908	Medium	12.78	12.96	0.356	5.886	0.7999	Medium	12.75	12.96	0.347	5.741	0.7986	Medium	12.64	12.96	0.369	6.115	0.7984	Medium	12.76	12.96	0.363	6.014	0.786	Medium	12.75
ALT51	107	128	LDLDERGKLVIHDAYVDKPMSE	9.9	4	19	9.89	10.11	2.072	14.446	0.8395	Medium	9.89	10.07	1.97	13.733	0.8914	Medium	9.89	10.11	1.919	13.376	0.8718	Medium	9.91	10.07	2.219	15.466	0.8963	Medium	9.91	10.06	2.187	15.245	0.9068	Medium	9.86	10.02	2.303	16.051	0.9076	High	9.91	10.07	3.243	22.609	0.8823	Medium	9.85
ALT51	108	121	DLDERGKLVIHDAY	9.17	4	12	9.12	9.51	1.385	15.286	0.7341	Medium	9.22	9.61	1.524	16.825	0.7184	Medium	9.12	9.51	1.56	17.223	0.7494	Medium	9.12	9.51	1.471	16.235	0.7848	Medium	9.12	9.51	1.485	16.389	0.7954	Medium	9.12	9.51	1.625	17.936	0.776	Medium	9.12	9.5	2.295	25.332	0.778	Medium	9.12
ALT51	108	128	DLDERGKLVIHDAYVDKPMSE	9.37	3	18	9.33	9.61	2.318	17.054	0.8266	Medium	9.33	9.61	2.17	15.969	0.8781	Medium	9.33	9.61	2.221	16.345	0.8793	Medium	9.31	9.62	2.598	19.12	0.8493	Medium	9.33	9.61	2.587	19.039	0.8791	Medium	9.27	9.61	2.776	20.426	0.8734	Medium	9.33	9.6	3.678	27.066	0.8694	Medium	9.33
ALT51	108	128	DLDERGKLVIHDAYVDKPMSE	9.37	4	18	9.28	9.64	2.306	16.967	0.9145	High	9.28	9.64	2.151	15.83	0.925	High	9.23	9.62	2.219	16.33	0.9283	High	9.24	9.73	2.586	19.028	0.9009	High	9.26	9.64	2.578	18.966	0.9243	High	9.24	9.63	2.709	19.936	0.9188	High	9.31	9.66	3.639	26.776	0.913	High	9.26
ALT51	108	128	DLDERGKLVIHDAYVDKPMSE	9.37	5	18	9.25	9.72	2.652	19.516	0.874	Medium	9.25	9.72	2.457	18.076	0.8973	Medium	9.22	9.72	2.506	18.442	0.891	Medium	9.29	9.66	2.873	21.141	0.8444	Medium	9.33	9.52	2.869	21.115	0.8981	Medium	9.29	9.52	3.033	22.32	0.8911	Medium	9.3	9.54	4.007	29.483	0.8843	Medium	9.32
ALT51	108	129	DLDERGKLVIHDAYVDKPMSEM	10.26	4	19	10.22	10.43	3.222	22.461	0.7432	Medium	10.2	10.47	2.889	20.14	0.7734	Medium	10.16	10.41	2.871	20.014	0.7894	Medium	10.2	10.37	3.45	24.05	0.7671	Medium	10.17	10.42	3.446	24.022	0.7748	Medium	10.2	10.37	3.502	24.413	0.7864	Medium	10.24	10.38	4.581	31.932	0.7603	Medium	10.24
ALT51	109	128	LDERGKLVIHDAYVDKPMSE	8.7	4	17	8.49	8.8	2.516	19.6	0.8169	Medium	8.46	8.81	2.277	17.739	0.8462	Medium	8.47	8.8	2.321	18.086	0.8556	Medium	8.51	8.8	2.721	21.203	0.8436	Medium	8.43	8.92	2.762	21.522	0.8313	Medium	8.46	8.8	2.837	22.103	0.8498	Medium	8.47	8.8	3.703	28.853	0.8487	Medium	8.48
ALT51	110	121	DERGKLVIHDAY	8.23	2	10	8.11	8.47	0.992	13.145	0.8315	Medium	8.07	8.57	0.932	12.348	0.8939	Medium	8.12	8.47	1.052	13.935	0.8829	Medium	8.02	8.47	1.228	16.263	0.8452	Medium	8.15	8.47	1.157	15.318	0.8739	Medium	7.97	8.47	1.243	16.463	0.8333	Medium	8.12	8.47	1.939	25.684	0.8687	Medium	8.11
ALT51	110	121	DERGKLVIHDAY	8.23	4	10	8.14	8.37	0.982	13.009	0.8482	Medium	8.1	8.4	0.933	12.353	0.8667	High	8.12	8.35	1.036	13.721	0.8732	High	8.1	8.39	1.154	15.287	0.8676	High	8.12	8.39	1.132	14.999	0.8817	High	8.06	8.32	1.17	15.497	0.8722	High	8	8.45	1.96	25.963	0.8268	Medium	8.08
ALT51	110	128	DERGKLVIHDAYVDKPMSE	8.38	4	16	8.4	8.88	1.973	16.331	0.9167	High	8.41	8.88	1.9	15.728	0.9076	High	8.38	8.89	1.967	16.281	0.9139	High	8.39	8.89	2.317	19.181	0.8938	High	8.43	8.83	2.334	19.317	0.9069	High	8.39	8.73	2.424	20.063	0.9109	High	8.45	8.7	3.207	26.549	0.9058	Medium	8.44
ALT51	110	128	DERGKLVIHDAYVDKPMSE	8.38	5	16	8.31	8.8	2.029	16.792	0.9296	High	8.27	8.7	1.948	16.125	0.9376	High	8.31	8.8	2.025	16.766	0.9368	High	8.3	8.7	2.417	20.009	0.9401	High	8.31	8.8	2.421	20.042	0.9406	High	8.23	8.7	2.507	20.756	0.9356	High	8.28	8.72	3.335	27.607	0.9408	High	8.28
ALT51	110	129	DERGKLVIHDAYVDKPMSEM	9.42	4	17	9.4	9.63	2.523	19.655	0.916	Medium	9.4	9.64	2.364	18.42	0.9189	Medium	9.37	9.63	2.448	19.076	0.9163	Medium	9.38	9.63	3.055	23.805	0.9042	Medium	9.33	9.73	3.062	23.86	0.909	Medium	9.36	9.63	3.164	24.648	0.9142	Medium	9.41	9.63	4.232	32.97	0.9014	Medium	9.38
ALT51	110	129	DERGKLVIHDAYVDKPMSEM	9.42	5	17	9.39	9.76	2.639	20.56	0.8062	Medium	9.4	9.76	2.502	19.494	0.8197	Medium	9.36	9.76	2.582	20.12	0.8022	Medium	9.4	9.76	3.221	25.092	0.8254	Medium	9.4	9.76	3.206	24.976	0.812	Medium	9.35	9.76	3.345	26.065	0.7836	Medium	9.37	9.76	4.336	33.785	0.8046	Medium	9.37
ALT51	112	128	RGKLVIHDAYVDKPMSE	7.68	3	14	7.54	7.71	2.137	20.213	0.6634	Medium	7.54	7.7	1.975	18.683	0.7082	Medium	7.54	7.65	2.124	20.098	0.7233	Medium	7.54	7.69	2.465	23.324	0.669	Medium	7.54	7.73	2.52	23.84	0.6722	Medium	7.53	7.66	2.519	23.832	0.6946	Medium	7.54	7.73	2.98	28.195	0.7144	Medium	7.54
ALT51	112	128	RGKLVIHDAYVDKPMSE	7.68	4	14	7.53	7.77	2.104	19.904	0.8121	Medium	7.48	7.81	2.016	19.075	0.819	Medium	7.48	7.75	2.064	19.529	0.8325	Medium	7.57	7.74	2.428	22.969	0.8279	Medium	7.56	7.73	2.46	23.269	0.841	Medium	7.51	7.7	2.468	23.349	0.8274	Medium	7.56	7.72	2.913	27.561	0.842	Medium	7.53
ALT51	116	128	VIHDAYVDKPMSE	7.65	3	10	7.5	8	2.397	31.743	0.8402	Medium	7.51	8	2.37	31.393	0.8383	Medium	7.56	7.89	2.376	31.468	0.8736	Medium	7.59	7.95	2.709	35.882	0.8455	Medium	7.64	7.9	2.684	35.549	0.8818	Medium	7.6	7.89	2.749	36.415	0.8837	Medium	7.61	7.89	2.89	38.272	0.883	Medium	7.6
ALT51	122	128	VDKPMSE	5.26	1	4	5.2	5.54	1.386	45.891	0.907	Medium	5.17	5.54	1.322	43.777	0.936	Medium	5.16	5.54	1.343	44.485	0.9194	Medium	5.13	5.54	1.737	57.515	0.9219	Medium	5.13	5.54	1.694	56.1	0.9085	Medium	5.1	5.54	1.737	57.511	0.9101	Medium	5.22	5.53	1.914	63.383	0.9217	Medium	5.13
ALT51	122	129	VDKPMSEM	7.86	2	5	7.87	7.96	1.747	46.276	0.8138	Medium	7.88	7.95	1.721	45.597	0.8264	Medium	7.87	7.97	1.759	46.608	0.8172	Medium	7.86	7.96	2.298	60.88	0.8173	Medium	7.85	7.99	2.307	61.115	0.8097	Medium	7.8	7.94	2.348	62.204	0.819	Medium	7.86	7.95	2.568	68.025	0.8167	Medium	7.85
ALT51	129	140	MSVQSSGPVSRE	6.64	2	9	6.58	6.93	3.76	55.334	0.7969	Medium	6.53	7.03	3.864	56.86	0.7764	Medium	6.56	6.93	3.823	56.267	0.7829	Medium	6.54	7.03	4.677	68.827	0.7341	Medium	6.54	7.03	4.694	69.078	0.7596	Medium	6.51	6.93	4.7	69.174	0.7897	Medium	6.53	6.65	5.43	79.906	0.7897	Medium	6.54
ALT51	129	146	MSVQSSGPVSREAARKVL	7.77	4	15	7.94	8.06	3.084	27.232	0.7755	Medium	7.91	8.04	3.116	27.513	0.7974	Medium	7.89	8.06	3.175	28.033	0.7803	Medium	7.89	8.09	4.111	36.296	0.7436	Medium	7.89	7.96	4.267	37.681	0.7608	Medium	7.89	8.11	4.353	38.441	0.7339	Medium	7.88	8.04	5.935	52.404	0.7509	Medium	7.89
ALT51	129	152	MSVQSSGPVSREAARKVLASKGID	8.7	2	21	8.5	8.99	3.656	23.061	0.9164	Medium	8.57	8.99	3.498	22.063	0.9254	Medium	8.62	9	3.66	23.086	0.924	High	8.52	9.02	5.493	34.647	0.8801	Medium	8.5	9	5.327	33.595	0.9309	High	8.5	9	5.498	34.676	0.9237	High	8.5	9	7.352	46.372	0.9203	Medium	8.49
ALT51	129	152	MSVQSSGPVSREAARKVLASKGID	8.7	3	21	8.5	8.99	3.442	21.712	0.9573	High	8.5	8.99	3.405	21.478	0.9552	High	8.46	8.96	3.552	22.405	0.9583	High	8.47	8.97	5.329	33.611	0.9458	High	8.43	8.94	5.161	32.553	0.9483	High	8.5	9	5.307	33.472	0.9531	High	8.4	8.89	7.154	45.12	0.9481	High	8.43
ALT51	129	152	MSVQSSGPVSREAARKVLASKGID	8.7	4	21	8.48	8.99	3.443	21.714	0.9374	High	8.48	8.99	3.403	21.463	0.936	High	8.48	8.99	3.543	22.346	0.9373	High	8.58	9.08	5.299	33.419	0.9359	High	8.58	9.08	5.124	32.319	0.9432	High	8.48	8.99	5.317	33.533	0.9407	High	8.59	9.08	7.092	44.733	0.9373	High	8.48
ALT51	129	152	MSVQSSGPVSREAARKVLASKGID	8.7	5	21	8.47	8.91	3.522	22.212	0.9329	High	8.48	8.93	3.48	21.948	0.9249	High	8.47	8.94	3.62	22.834	0.9311	High	8.47	8.87	5.43	34.249	0.9326	High	8.48	8.9	5.246	33.09	0.9323	High	8.46	8.87	5.406	34.095	0.9287	High	8.46	8.88	7.269	45.846	0.9189	High	8.46
ALT51	129	156	MSVQSSGPVSREAARKVLASKGIDIEKE	9.04	4	25	9.04	9.29	3.766	19.953	0.6593	Medium	9.04	9.29	3.737	19.801	0.6706	Medium	8.94	9.29	3.91	20.714	0.6212	Medium	9	9.29	5.64	29.879	0.5904	Medium	9.02	9.29	5.337	28.276	0.6217	Medium	9	9.29	5.472	28.99	0.596	Medium	9.04	9.29	7.729	40.951	0.6201	Medium	9.03
ALT51	129	159	MSVQSSGPVSREAARKVLASKGIDIEKEHVL	9.53	3	28	9.45	9.94	3.129	14.803	0.8405	Medium	9.35	9.75	3.082	14.578	0.8286	Medium	9.42	9.88	3.223	15.244	0.8345	Medium	9.41	9.9	4.749	22.467	0.8206	Medium	9.45	9.9	4.558	21.562	0.8356	Medium	9.45	9.74	4.754	22.489	0.8377	Medium	9.37	9.86	6.944	32.85	0.8161	Medium	9.45
ALT51	129	159	MSVQSSGPVSREAARKVLASKGIDIEKEHVL	9.53	4	28	9.47	9.91	3	14.192	0.9105	High	9.47	9.92	2.903	13.734	0.9127	High	9.37	9.89	3.084	14.589	0.9092	High	9.49	9.78	4.686	22.166	0.9065	Medium	9.5	9.88	4.459	21.091	0.895	High	9.41	9.78	4.663	22.059	0.8999	High	9.49	9.78	6.893	32.604	0.8985	Medium	9.44
ALT51	129	159	MSVQSSGPVSREAARKVLASKGIDIEKEHVL	9.53	5	28	9.43	9.93	2.943	13.92	0.9243	High	9.44	9.93	2.863	13.544	0.9147	High	9.43	9.93	3.014	14.258	0.9168	High	9.47	9.89	4.643	21.962	0.909	High	9.44	9.88	4.474	21.165	0.9125	High	9.39	9.86	4.639	21.946	0.908	High	9.4	9.87	6.952	32.885	0.9062	High	9.43
ALT51	129	159	MSVQSSGPVSREAARKVLASKGIDIEKEHVL	9.53	6	28	9.47	9.84	2.988	14.136	0.8923	High	9.47	9.83	2.909	13.759	0.889	High	9.46	9.83	3.07	14.523	0.8718	Medium	9.46	9.83	4.701	22.237	0.8737	Medium	9.44	9.83	4.519	21.376	0.8713	Medium	9.4	9.89	4.748	22.459	0.8472	Medium	9.44	9.93	6.918	32.723	0.8453	Medium	9.49
ALT51	129	161	MSVQSSGPVSREAARKVLASKGIDIEKEHVLVV	9.89	3	30	9.82	10.04	2.77	12.228	0.8974	High	9.82	10.08	2.707	11.952	0.8861	Medium	9.79	10.04	2.873	12.686	0.8706	Medium	9.81	10.08	4.622	20.408	0.8478	Medium	9.82	10.05	4.388	19.373	0.8766	Medium	9.76	10.04	4.609	20.351	0.8549	Medium	9.72	10.22	6.642	29.324	0.8039	Medium	9.75
ALT51	129	161	MSVQSSGPVSREAARKVLASKGIDIEKEHVLVV	9.89	6	30	9.93	10.23	2.485	10.972	0.8666	Medium	9.92	10.23	2.39	10.554	0.8417	Medium	9.9	10.23	2.476	10.933	0.835	Medium	9.83	10.33	4.091	18.06	0.83	Medium	9.93	10.23	3.97	17.527	0.8427	Medium	9.83	10.33	4.143	18.292	0.8201	Medium	9.83	10.33	6.169	27.236	0.8377	Medium	9.86
ALT51	130	152	SVQSSGPVSREAARKVLASKGID	8.18	2	20	8.14	8.58	2.936	19.442	0.9117	High	8.11	8.6	2.847	18.852	0.9122	High	8.11	8.54	2.99	19.803	0.919	High	8.18	8.57	4.683	31.012	0.9068	High	8.14	8.61	4.596	30.436	0.9166	High	8.09	8.58	4.755	31.49	0.8855	High	8.05	8.49	6.653	44.056	0.9028	High	8.09
ALT51	130	152	SVQSSGPVSREAARKVLASKGID	8.18	3	20	8.05	8.54	2.861	18.947	0.9493	High	8.05	8.55	2.819	18.668	0.9485	High	8.05	8.54	2.956	19.575	0.9453	High	8.13	8.54	4.618	30.585	0.9431	High	8.07	8.52	4.558	30.187	0.9479	High	8	8.48	4.715	31.227	0.9486	High	8.04	8.49	6.491	42.988	0.9493	High	8.05
ALT51	130	152	SVQSSGPVSREAARKVLASKGID	8.18	4	20	8.11	8.54	2.863	18.96	0.9381	High	8.09	8.51	2.857	18.919	0.9311	High	8.06	8.47	2.991	19.806	0.9335	High	8.07	8.47	4.692	31.072	0.9345	High	8.09	8.5	4.598	30.449	0.931	High	8.06	8.55	4.745	31.421	0.9313	High	8.09	8.52	6.483	42.937	0.9341	High	8.11
ALT51	130	152	SVQSSGPVSREAARKVLASKGID	8.18	5	20	8.15	8.6	2.832	18.753	0.9421	High	8.15	8.63	2.814	18.637	0.9399	High	8.11	8.59	2.943	19.492	0.9422	High	8.18	8.61	4.611	30.538	0.932	Medium	8.09	8.49	4.617	30.575	0.9325	High	8.08	8.51	4.709	31.185	0.939	Medium	8.12	8.52	6.421	42.523	0.9405	Medium	8.12
ALT51	130	159	SVQSSGPVSREAARKVLASKGIDIEKEHVL	9.32	4	27	9.26	9.45	2.441	11.975	0.8281	Medium	9.18	9.56	2.406	11.804	0.8089	Medium	9.22	9.45	2.489	12.212	0.8192	Medium	9.23	9.48	4	19.62	0.8085	Medium	9.16	9.46	3.918	19.22	0.8038	Medium	9.18	9.45	3.992	19.583	0.8085	Medium	9.19	9.44	6.133	30.087	0.8152	Medium	9.2
ALT51	130	159	SVQSSGPVSREAARKVLASKGIDIEKEHVL	9.32	5	27	9.29	9.49	2.37	11.624	0.9073	High	9.29	9.53	2.321	11.387	0.9051	High	9.22	9.48	2.464	12.09	0.8944	High	9.26	9.56	3.969	19.47	0.8891	Medium	9.26	9.5	3.855	18.911	0.8969	Medium	9.19	9.47	4.025	19.743	0.8863	Medium	9.25	9.46	6.242	30.621	0.8884	Medium	9.29
ALT51	130	159	SVQSSGPVSREAARKVLASKGIDIEKEHVL	9.32	6	27	9.31	9.46	2.552	12.517	0.8449	Medium	9.26	9.46	2.506	12.292	0.8252	Medium	9.3	9.46	2.644	12.971	0.8103	Medium	9.26	9.5	4.166	20.436	0.8041	Medium	9.32	9.46	3.986	19.555	0.8135	Medium	9.26	9.5	4.146	20.339	0.8	Medium	9.36	9.39	6.284	30.828	0.792	Medium	9.27
ALT51	130	161	SVQSSGPVSREAARKVLASKGIDIEKEHVLVV	9.69	3	29	9.72	10.01	1.868	8.529	0.9077	High	9.71	10.01	1.769	8.079	0.9145	High	9.71	10.01	1.893	8.644	0.9076	High	9.71	10.01	3.411	15.578	0.8787	Medium	9.71	10.02	3.364	15.363	0.9059	High	9.71	10.01	3.457	15.788	0.8942	Medium	9.71	10.02	5.515	25.19	0.8873	Medium	9.71
ALT51	130	161	SVQSSGPVSREAARKVLASKGIDIEKEHVLVV	9.69	4	29	9.68	9.89	2.008	9.172	0.8398	Medium	9.48	9.84	2.023	9.239	0.8244	Medium	9.61	9.84	2.143	9.786	0.8148	Medium	9.67	9.86	3.701	16.902	0.8054	Medium	9.68	9.84	3.623	16.546	0.8176	Medium	9.62	9.84	3.774	17.235	0.7915	Medium	9.66	9.84	5.872	26.818	0.8155	Medium	9.64
ALT51	130	161	SVQSSGPVSREAARKVLASKGIDIEKEHVLVV	9.69	5	29	9.55	10.04	1.978	9.036	0.8831	Medium	9.65	9.95	1.854	8.468	0.8879	Medium	9.65	9.94	2.014	9.2	0.8818	Medium	9.65	9.94	3.61	16.486	0.8751	Medium	9.65	9.94	3.504	16.005	0.8755	Medium	9.62	9.96	3.712	16.952	0.8368	Medium	9.62	9.94	5.666	25.88	0.8758	Medium	9.58
ALT51	130	161	SVQSSGPVSREAARKVLASKGIDIEKEHVLVV	9.69	6	29	9.71	10	1.925	8.791	0.8812	Medium	9.6	10.09	2.034	9.29	0.8408	Medium	9.7	10	2.121	9.686	0.8469	Medium	9.61	10.1	3.618	16.524	0.8307	Medium	9.59	10.09	3.518	16.067	0.8287	Medium	9.65	10	3.666	16.742	0.8347	Medium	9.65	10.01	5.597	25.561	0.8495	Medium	9.7
ALT51	153	159	IEKEHVL	6.61	3	5	6.59	7	0.09	2.393	0.935	High	6.59	7.09	0.089	2.361	0.9499	High	6.59	7.09	0.08	2.125	0.9448	High	6.61	7.11	0.137	3.621	0.9355	High	6.59	7.09	0.129	3.407	0.905	High	6.59	6.99	0.134	3.549	0.9404	High	6.59	7.09	0.259	6.862	0.9211	High	6.6
ALT51	153	161	IEKEHVLVV	8.65	1	7	8.43	8.87	0.074	1.402	0.9114	Medium	8.36	8.86	0.035	0.662	0.9018	High	8.4	8.87	0.087	1.643	0.9241	High	8.44	8.87	0.096	1.81	0.9163	Medium	8.43	8.86	0.066	1.257	0.9245	High	8.38	8.86	0.093	1.765	0.8909	Medium	8.43	8.87	0.104	1.964	0.9072	High	8.43
ALT51	153	161	IEKEHVLVV	8.65	2	7	8.53	8.78	0.089	1.677	0.9202	Medium	8.52	8.78	0.076	1.438	0.9265	Medium	8.63	8.75	0.079	1.492	0.9289	Medium	8.45	8.9	0.132	2.498	0.8998	Medium	8.53	8.79	0.093	1.75	0.9241	Medium	8.41	8.84	0.11	2.079	0.9116	Medium	8.45	8.86	0.146	2.768	0.9064	Medium	8.57
ALT51	153	161	IEKEHVLVV	8.65	3	7	8.54	8.84	0.067	1.273	0.9148	High	8.53	8.88	0.063	1.183	0.932	High	8.51	8.84	0.066	1.247	0.9099	High	8.44	8.94	0.073	1.38	0.9352	High	8.55	8.85	0.069	1.314	0.9287	High	8.49	8.79	0.066	1.253	0.9354	High	8.45	8.91	0.087	1.65	0.9295	High	8.54
ALT51	160	195	VVCQLPDGVGPYYGGGFSHQGTGWTCDQEGLDPASF	13.63	3	31	13.41	13.64	3.911	16.709	0.8052	Medium	13.41	13.64	3.87	16.536	0.8036	Medium	13.41	13.64	3.995	17.071	0.7832	Medium	13.41	13.64	6.915	29.544	0.7819	Medium	13.41	13.64	6.757	28.87	0.7834	Medium	13.41	13.64	6.813	29.11	0.7644	Medium	13.41	13.64	10.058	42.972	0.7737	Medium	13.41
ALT51	160	195	VVCQLPDGVGPYYGGGFSHQGTGWTCDQEGLDPASF	13.63	4	31	13.48	13.56	3.913	16.719	0.6439	Medium	13.47	13.58	3.61	15.425	0.6525	Medium	13.48	13.64	4.091	17.481	0.6031	Medium	13.47	13.54	6.618	28.277	0.6211	Medium	13.48	13.64	6.676	28.522	0.5929	Medium	13.48	13.6	6.454	27.577	0.6004	Medium	13.47	13.54	9.523	40.686	0.6103	Medium	13.48
ALT51	162	195	CQLPDGVGPYYGGGFSHQGTGWTCDQEGLDPASF	12.98	2	29	13.11	13.38	3.247	14.829	0.7402	Medium	13.11	13.44	2.934	13.4	0.805	Medium	13.09	13.43	2.902	13.253	0.8267	Medium	13.11	13.38	6.098	27.851	0.7183	Medium	13.12	13.39	5.952	27.184	0.7471	Medium	13.12	13.38	5.745	26.238	0.7678	Medium	13.11	13.38	9.17	41.881	0.7304	Medium	13.12
ALT51	196	200	LDTEM	8.18	1	3	8.18	8.52	0.872	38.477	0.9367	High	8.19	8.55	0.878	38.759	0.9333	High	8.16	8.5	0.907	40.039	0.9425	High	8.16	8.61	1.482	65.41	0.9367	High	8.2	8.55	1.452	64.127	0.9294	High	8.15	8.5	1.489	65.721	0.9339	High	8.17	8.54	1.502	66.305	0.93	High	8.17
ALT51	199	215	EMMQGGRFKVTRGKNAT	6.44	4	15	6.37	6.78	4.423	39.053	0.736	Medium	6.38	6.74	4.261	37.623	0.8017	Medium	6.41	6.64	4.252	37.544	0.8379	Medium	6.43	6.62	5.278	46.603	0.7798	Medium	6.5	6.65	5.497	48.54	0.8195	Medium	6.3	6.75	5.801	51.225	0.7699	Medium	6.5	6.58	6.116	54.003	0.8112	Medium	6.4
ALT51	201	215	MQGGRFKVTRGKNAT	5.2	3	13	4.98	5.36	3.098	31.565	0.9466	High	4.99	5.38	3.111	31.699	0.9488	High	5	5.38	3.056	31.135	0.9421	High	4.95	5.44	4.399	44.818	0.936	High	4.95	5.37	4.477	45.616	0.9511	High	4.94	5.44	4.522	46.071	0.9556	High	4.95	5.35	5.4	55.022	0.9553	High	4.97
ALT51	201	215	MQGGRFKVTRGKNAT	5.2	5	13	5.07	5.45	3.109	31.674	0.9186	High	5	5.5	3.112	31.71	0.9107	High	5.03	5.45	3.085	31.427	0.9176	High	5.06	5.55	4.372	44.544	0.8918	High	5.06	5.55	4.45	45.335	0.9054	High	4.96	5.45	4.52	46.056	0.8942	High	5.06	5.45	5.363	54.645	0.9111	High	5.06
ALT51	201	228	MQGGRFKVTRGKNATIYIGGTAHELGHS	7.92	3	26	8.05	8.42	2.782	14.173	0.788	Medium	7.92	8.41	2.797	14.248	0.8581	Medium	7.9	8.4	2.951	15.031	0.8397	Medium	8.05	8.26	3.86	19.664	0.7837	Medium	8.05	8.27	3.782	19.267	0.8568	Medium	7.9	8.36	3.954	20.144	0.844	Medium	8.04	8.25	5.179	26.381	0.8264	Medium	8.01
ALT51	201	228	MQGGRFKVTRGKNATIYIGGTAHELGHS	7.92	4	26	8.02	8.32	3.274	16.676	0.7769	Medium	8.02	8.32	3.163	16.112	0.8248	Medium	7.87	8.37	3.436	17.505	0.8073	Medium	8	8.32	4.542	23.138	0.7858	Medium	8.02	8.32	4.405	22.44	0.8205	Medium	8.01	8.32	4.304	21.926	0.8364	Medium	7.99	8.32	5.838	29.74	0.8005	Medium	7.97
ALT51	201	228	MQGGRFKVTRGKNATIYIGGTAHELGHS	7.92	5	26	7.92	8.4	2.733	13.921	0.9043	High	7.89	8.41	2.745	13.984	0.9151	High	7.87	8.37	2.906	14.803	0.9082	High	7.86	8.36	3.88	19.765	0.8927	High	7.86	8.36	3.812	19.417	0.9131	High	7.86	8.36	3.865	19.692	0.9125	High	7.88	8.38	5.254	26.768	0.9041	High	7.86
ALT51	201	228	MQGGRFKVTRGKNATIYIGGTAHELGHS	7.92	6	26	7.96	8.26	2.736	13.937	0.8235	Medium	7.96	8.27	2.693	13.719	0.8873	High	7.96	8.27	2.896	14.753	0.8691	High	7.86	8.37	4.006	20.407	0.8385	Medium	7.86	8.37	3.866	19.696	0.8612	Medium	7.96	8.27	3.888	19.804	0.8725	Medium	7.91	8.4	5.379	27.402	0.8549	Medium	7.96
ALT51	201	247	MQGGRFKVTRGKNATIYIGGTAHELGHSFGLPHTGDGWNYPDAGASL	10.47	3	43	10.43	10.87	2.972	9.153	0.9032	High	10.44	10.95	2.732	8.415	0.9066	High	10.41	10.87	2.91	8.964	0.8992	High	10.41	10.87	4.305	13.26	0.8856	High	10.41	10.87	4.147	12.774	0.8951	High	10.49	10.98	4.282	13.19	0.8824	High	10.49	10.98	6.838	21.061	0.8838	High	10.41
ALT51	201	247	MQGGRFKVTRGKNATIYIGGTAHELGHSFGLPHTGDGWNYPDAGASL	10.47	4	43	10.41	10.92	2.988	9.203	0.9045	High	10.44	10.93	2.776	8.55	0.9024	High	10.44	10.93	2.885	8.886	0.9059	High	10.41	10.91	4.308	13.271	0.8956	High	10.41	10.91	4.064	12.519	0.8993	High	10.44	10.93	4.236	13.047	0.8916	High	10.39	10.9	6.758	20.816	0.8887	High	10.4
ALT51	201	247	MQGGRFKVTRGKNATIYIGGTAHELGHSFGLPHTGDGWNYPDAGASL	10.47	5	43	10.44	10.93	2.845	8.762	0.9246	High	10.44	10.94	2.633	8.109	0.9279	High	10.44	10.93	2.748	8.464	0.9272	High	10.44	10.93	4.124	12.701	0.9196	High	10.44	10.93	3.973	12.238	0.9208	High	10.44	10.92	4.08	12.566	0.9171	High	10.44	10.94	6.64	20.453	0.9022	High	10.44
ALT51	201	247	MQGGRFKVTRGKNATIYIGGTAHELGHSFGLPHTGDGWNYPDAGASL	10.47	6	43	10.5	10.99	2.805	8.639	0.9143	High	10.44	10.94	2.606	8.029	0.9128	High	10.48	10.96	2.712	8.355	0.9104	High	10.51	11	4.094	12.612	0.9078	High	10.51	10.98	3.934	12.119	0.904	High	10.44	10.93	4.033	12.423	0.9014	High	10.49	10.99	6.611	20.362	0.8897	High	10.44
ALT51	201	247	MQGGRFKVTRGKNATIYIGGTAHELGHSFGLPHTGDGWNYPDAGASL	10.47	7	43	10.5	10.94	2.877	8.862	0.8851	High	10.54	10.96	2.715	8.362	0.8571	Medium	10.45	10.94	2.786	8.583	0.8855	High	10.51	10.95	4.108	12.654	0.8827	High	10.48	10.94	3.979	12.256	0.8774	High	10.45	10.95	4.159	12.812	0.7961	Medium	10.5	10.94	6.57	20.237	0.8669	Medium	10.5
ALT51	207	215	KVTRGKNAT	3.31	2	7	3.23	3.53	0.949	17.949	0.9311	High	3.27	3.49	0.932	17.633	0.9166	High	3.32	3.49	0.938	17.756	0.9283	High	3.2	3.56	1.918	36.294	0.9259	High	3.32	3.5	2.057	38.924	0.9361	High	3.29	3.56	2	37.846	0.9303	High	3.3	3.52	2.924	55.328	0.9309	High	3.2
ALT51	207	228	KVTRGKNATIYIGGTAHELGHS	7.11	4	20	7.16	7.56	0.658	4.358	0.8375	Medium	7.15	7.57	0.675	4.472	0.8711	High	7.06	7.56	0.876	5.803	0.8015	Medium	7.05	7.46	1.263	8.367	0.8628	Medium	7.13	7.63	1.263	8.363	0.8822	High	7.08	7.53	1.342	8.889	0.8944	High	7.13	7.57	2.618	17.336	0.895	Medium	7.16
ALT51	207	228	KVTRGKNATIYIGGTAHELGHS	7.11	5	20	7.19	7.49	0.734	4.861	0.8619	Medium	7.19	7.57	0.742	4.916	0.8764	Medium	7.12	7.58	0.934	6.184	0.8368	Medium	7.09	7.58	1.312	8.687	0.8489	Medium	7.19	7.54	1.281	8.485	0.8652	Medium	7.09	7.59	1.401	9.278	0.8463	Medium	7.19	7.51	2.631	17.422	0.8831	Medium	7.19
ALT51	207	247	KVTRGKNATIYIGGTAHELGHSFGLPHTGDGWNYPDAGASL	10.67	3	37	10.5	11.01	1.295	4.637	0.8704	High	10.5	11.01	1.171	4.19	0.8934	High	10.51	11.01	1.318	4.717	0.8902	High	10.51	11.01	2.346	8.396	0.8717	High	10.51	11.01	2.194	7.855	0.8881	High	10.51	11.01	2.327	8.329	0.8869	High	10.61	11.11	4.511	16.147	0.8597	High	10.51
ALT51	207	247	KVTRGKNATIYIGGTAHELGHSFGLPHTGDGWNYPDAGASL	10.67	4	37	10.56	10.94	1.414	5.061	0.891	High	10.51	11.01	1.293	4.629	0.8959	High	10.76	10.98	1.381	4.945	0.8805	Medium	10.57	10.96	2.397	8.581	0.8838	High	10.51	11.01	2.257	8.078	0.881	High	10.5	10.99	2.383	8.532	0.8843	High	10.61	11.11	4.411	15.79	0.8314	Medium	10.57
ALT51	207	247	KVTRGKNATIYIGGTAHELGHSFGLPHTGDGWNYPDAGASL	10.67	5	37	10.55	11.05	1.396	4.997	0.912	High	10.6	11.1	1.312	4.698	0.915	High	10.56	11.05	1.433	5.131	0.9115	High	10.56	11.05	2.421	8.666	0.908	High	10.55	11.05	2.301	8.237	0.8984	High	10.55	11.05	2.417	8.652	0.9134	High	10.55	11.05	4.722	16.902	0.8938	High	10.56
ALT51	216	247	IYIGGTAHELGHSFGLPHTGDGWNYPDAGASL	11.71	4	28	11.65	12.08	1.217	5.758	0.8937	High	11.66	12.06	1.137	5.378	0.9025	High	11.61	12.04	1.175	5.559	0.9046	High	11.66	12.1	1.882	8.902	0.9027	High	11.64	12.07	1.834	8.676	0.9012	High	11.59	12.02	1.888	8.93	0.9068	High	11.64	12.09	3.233	15.292	0.8972	High	11.63
ALT51	218	247	IGGTAHELGHSFGLPHTGDGWNYPDAGASL	11.3	4	26	11.19	11.57	1.324	6.747	0.8371	Medium	11.27	11.57	1.229	6.262	0.8781	Medium	11.26	11.57	1.286	6.553	0.8797	Medium	11.27	11.57	2.095	10.67	0.8764	Medium	11.14	11.57	2.035	10.368	0.8625	Medium	11.24	11.57	2.065	10.518	0.8829	Medium	11.26	11.57	3.173	16.162	0.8741	Medium	11.27
ALT51	229	247	FGLPHTGDGWNYPDAGASL	12.39	2	15	12.29	12.57	1.34	11.834	0.8778	Medium	12.32	12.57	1.305	11.526	0.8869	Medium	12.18	12.65	1.383	12.212	0.8568	Medium	12.33	12.57	2.277	20.102	0.8843	Medium	12.31	12.57	2.18	19.253	0.8912	Medium	12.28	12.57	2.249	19.862	0.8961	Medium	12.33	12.57	3.446	30.433	0.8829	Medium	12.32
ALT51	248	258	MGHGNSTYGDE	5.71	2	9	5.7	6.04	0.657	9.665	0.8198	Medium	5.66	6.06	0.696	10.242	0.812	Medium	5.7	6	0.668	9.828	0.8425	Medium	5.74	6.01	1.184	17.43	0.8805	Medium	5.81	5.96	1.169	17.206	0.8942	Medium	5.61	6.06	1.237	18.21	0.8707	Medium	5.69	6.08	2.525	37.155	0.8392	Medium	5.66
ALT51	248	266	MGHGNSTYGDELRHEGKGA	6.38	4	17	6.38	6.53	2.786	21.708	0.7564	Medium	6.36	6.69	2.784	21.689	0.7415	Medium	6.32	6.56	2.817	21.948	0.7515	Medium	6.38	6.51	3.085	24.038	0.771	Medium	6.39	6.55	3.13	24.386	0.8034	Medium	6.4	6.5	3.026	23.577	0.7969	Medium	6.32	6.57	3.915	30.505	0.8135	Medium	6.34
ALT51	248	272	MGHGNSTYGDELRHEGKGAYLAPTD	7.88	3	22	7.88	8.31	1.442	8.684	0.8324	Medium	7.86	8.31	1.282	7.716	0.8838	Medium	7.95	8.46	1.31	7.886	0.8617	High	8	8.3	2.045	12.314	0.8513	Medium	7.9	8.4	1.943	11.697	0.8794	Medium	7.96	8.33	1.893	11.399	0.8849	High	8	8.45	3.573	21.511	0.8665	High	8
ALT51	248	272	MGHGNSTYGDELRHEGKGAYLAPTD	7.88	4	22	7.95	8.32	1.207	7.268	0.8911	High	7.94	8.39	1.169	7.041	0.9	High	7.85	8.35	1.287	7.746	0.8815	High	7.95	8.25	1.926	11.598	0.8777	High	7.91	8.35	1.84	11.079	0.8872	High	7.9	8.25	1.892	11.39	0.8892	High	7.95	8.25	3.53	21.255	0.8954	Medium	7.95
ALT51	248	273	MGHGNSTYGDELRHEGKGAYLAPTDA	8.12	2	23	8.07	8.57	0.991	5.705	0.9333	High	8.05	8.56	0.988	5.692	0.9436	High	8.02	8.53	1.074	6.183	0.9459	High	8.05	8.56	1.712	9.86	0.9271	High	8.04	8.54	1.644	9.466	0.9434	High	7.97	8.47	1.762	10.145	0.9322	High	7.97	8.46	3.463	19.942	0.9367	High	7.99
ALT51	248	273	MGHGNSTYGDELRHEGKGAYLAPTDA	8.12	3	23	7.97	8.47	1	5.757	0.9485	High	7.97	8.46	1.016	5.85	0.9499	High	7.97	8.47	1.084	6.244	0.9523	High	7.96	8.47	1.712	9.857	0.9318	High	8.01	8.52	1.62	9.328	0.9407	High	7.97	8.47	1.698	9.775	0.9409	High	7.98	8.48	3.372	19.418	0.9444	High	7.97
ALT51	248	273	MGHGNSTYGDELRHEGKGAYLAPTDA	8.12	4	23	8.03	8.52	0.976	5.622	0.9369	High	8.03	8.52	1.006	5.794	0.9277	High	8.03	8.53	1.072	6.171	0.9307	High	7.99	8.49	1.691	9.737	0.9267	High	8.03	8.53	1.614	9.292	0.9272	High	7.93	8.43	1.709	9.843	0.9225	High	7.95	8.45	3.389	19.516	0.9328	High	8.03
ALT51	248	273	MGHGNSTYGDELRHEGKGAYLAPTDA	8.12	5	23	7.99	8.3	1.02	5.871	0.9162	High	7.99	8.27	1.018	5.861	0.9185	High	7.97	8.27	1.119	6.443	0.9134	High	8.12	8.24	1.679	9.672	0.9064	High	8	8.27	1.704	9.815	0.9068	High	8.03	8.43	2.083	11.994	0.6921	Medium	7.96	8.28	3.477	20.023	0.9176	High	8
ALT51	248	274	MGHGNSTYGDELRHEGKGAYLAPTDAL	9.12	3	24	9.16	9.6	1.278	7.052	0.7917	Medium	9.2	9.51	1.156	6.381	0.8201	Medium	9.17	9.51	1.284	7.087	0.8191	Medium	9.11	9.6	1.956	10.797	0.7767	Medium	9.17	9.62	1.789	9.872	0.7976	Medium	9.1	9.6	1.824	10.065	0.7954	Medium	9.2	9.5	3.555	19.617	0.785	Medium	9.21
ALT51	248	274	MGHGNSTYGDELRHEGKGAYLAPTDAL	9.12	4	24	9.19	9.52	1.196	6.599	0.8347	Medium	9.2	9.46	1.202	6.632	0.8413	Medium	9.14	9.47	1.38	7.614	0.8178	Medium	9.23	9.47	1.888	10.419	0.8311	Medium	9.09	9.59	1.924	10.619	0.7927	Medium	9.1	9.47	1.929	10.644	0.8139	Medium	9.19	9.46	3.535	19.51	0.8333	Medium	9.16
ALT51	248	274	MGHGNSTYGDELRHEGKGAYLAPTDAL	9.12	5	24	9.14	9.61	1.171	6.463	0.8432	Medium	9.14	9.58	1.146	6.322	0.8497	Medium	9.11	9.56	1.274	7.033	0.8472	Medium	9.14	9.59	1.824	10.064	0.8315	Medium	9.14	9.63	1.775	9.796	0.8089	Medium	9.08	9.56	1.874	10.341	0.8108	Medium	9.18	9.45	3.481	19.213	0.8586	Medium	9.14
ALT51	248	276	MGHGNSTYGDELRHEGKGAYLAPTDALKL	9.84	2	26	9.77	10.07	0.795	4.051	0.9181	High	9.68	10.18	0.85	4.329	0.9229	High	9.74	10.07	0.883	4.498	0.9161	Medium	9.63	10.08	1.477	7.524	0.8837	Medium	9.75	10.07	1.312	6.685	0.906	High	9.68	10.17	1.367	6.961	0.9186	Medium	9.77	10.07	3.028	15.427	0.9041	Medium	9.75
ALT51	248	276	MGHGNSTYGDELRHEGKGAYLAPTDALKL	9.84	3	26	9.74	10.14	0.868	4.421	0.9328	High	9.65	10.14	0.847	4.316	0.9296	High	9.65	10.15	0.912	4.645	0.8174	Medium	9.72	10.07	1.426	7.265	0.9221	High	9.65	10.15	1.337	6.81	0.9278	High	9.66	10.09	1.393	7.094	0.9273	High	9.7	10.18	2.996	15.265	0.921	High	9.65
ALT51	248	276	MGHGNSTYGDELRHEGKGAYLAPTDALKL	9.84	4	26	9.73	10.11	0.712	3.628	0.9197	High	9.71	10.21	0.719	3.662	0.9057	High	9.69	10.11	0.79	4.025	0.9117	High	9.73	10.11	1.333	6.791	0.912	High	9.72	10.11	1.217	6.197	0.9128	High	9.68	10.11	1.274	6.492	0.9178	High	9.7	10.12	2.909	14.821	0.9117	High	9.7
ALT51	248	276	MGHGNSTYGDELRHEGKGAYLAPTDALKL	9.84	5	26	9.72	10.13	0.834	4.251	0.9024	High	9.71	10.21	0.825	4.204	0.9019	High	9.68	10.11	0.908	4.623	0.9077	High	9.72	10.12	1.385	7.054	0.9065	High	9.71	10.11	1.29	6.572	0.9036	High	9.65	10.11	1.352	6.887	0.9082	High	9.68	10.12	2.953	15.041	0.904	High	9.7
ALT51	248	276	MGHGNSTYGDELRHEGKGAYLAPTDALKL	9.84	6	26	9.72	10.14	0.905	4.612	0.9042	High	9.74	10.11	0.883	4.497	0.8998	High	9.64	10.15	0.993	5.058	0.8971	High	9.73	10.13	1.439	7.33	0.8938	High	9.7	10.13	1.368	6.967	0.896	High	9.66	10.05	1.422	7.245	0.8962	High	9.67	10.07	3.035	15.463	0.892	High	9.69
ALT51	248	286	MGHGNSTYGDELRHEGKGAYLAPTDALKLASVPLFNGVE	12.02	3	35	11.92	12.37	0.803	3.037	0.8891	High	11.92	12.41	0.828	3.135	0.8806	Medium	11.92	12.34	0.87	3.292	0.9027	High	11.92	12.38	1.348	5.101	0.878	Medium	11.92	12.34	1.27	4.806	0.8969	High	11.87	12.3	1.325	5.013	0.8997	High	11.92	12.31	3.164	11.972	0.8806	Medium	11.93
ALT51	248	286	MGHGNSTYGDELRHEGKGAYLAPTDALKLASVPLFNGVE	12.02	5	35	12.04	12.43	0.773	2.926	0.8898	High	11.94	12.43	0.797	3.015	0.8715	High	12.02	12.4	0.793	3.002	0.896	High	12.04	12.43	1.32	4.996	0.8894	High	12.03	12.41	1.215	4.597	0.8949	High	11.94	12.44	1.258	4.761	0.8689	High	12.04	12.44	3.101	11.733	0.8895	High	11.84
ALT51	259	273	LRHEGKGAYLAPTDA	6.54	3	12	6.54	6.69	0.79	8.715	0.7444	Medium	6.6	6.69	0.679	7.494	0.8077	Medium	6.55	6.66	0.744	8.207	0.7836	Medium	6.54	6.69	0.825	9.102	0.7487	Medium	6.59	6.67	0.821	9.067	0.7769	Medium	6.47	6.61	0.91	10.048	0.7674	Medium	6.46	6.78	1.386	15.301	0.7283	Medium	6.51
ALT51	274	286	LKLASVPLFNGVE	12.54	2	10	12.53	12.82	0.118	1.568	0.9155	Medium	12.42	12.92	0.138	1.831	0.9066	Medium	12.52	12.82	0.15	1.993	0.9082	Medium	12.44	12.94	0.226	2.997	0.9019	Medium	12.43	12.92	0.213	2.817	0.8971	Medium	12.47	12.82	0.223	2.956	0.9024	Medium	12.52	12.83	0.53	7.025	0.9031	Medium	12.52
ALT51	274	295	LKLASVPLFNGVETELPADASF	13.89	2	18	13.85	14	3.14	23.105	0.797	Medium	13.79	13.97	3.144	23.138	0.7854	Medium	13.77	13.97	3.128	23.015	0.7691	Medium	13.8	13.99	3.91	28.774	0.753	Medium	13.81	13.97	3.782	27.827	0.7769	Medium	13.74	13.97	3.883	28.573	0.7282	Medium	13.83	13.98	4.454	32.777	0.7941	Medium	13.81
ALT51	277	286	ASVPLFNGVE	12.02	2	7	11.83	12.17	0.112	2.126	0.9074	High	11.82	12.16	0.12	2.273	0.9109	High	11.8	12.17	0.131	2.485	0.8984	High	11.84	12.17	0.194	3.674	0.9106	High	11.82	12.17	0.186	3.511	0.8897	High	11.71	12.17	0.198	3.754	0.8393	Medium	11.74	12.16	0.485	9.186	0.9164	High	11.75
ALT51	277	295	ASVPLFNGVETELPADASF	13.73	2	15	13.75	13.94	3.088	27.268	0.8375	Medium	13.65	14.04	3.137	27.697	0.7946	Medium	13.7	13.9	3.106	27.43	0.8433	Medium	13.63	14.1	3.966	35.024	0.7695	Medium	13.64	14.06	3.773	33.314	0.7993	Medium	13.63	14.02	3.868	34.155	0.7901	Medium	13.77	13.92	4.446	39.26	0.8584	Medium	13.65
ALT51	285	295	VETELPADASF	10.99	1	8	11.03	11.18	3.052	50.536	0.84	Medium	11	11.25	3.022	50.034	0.8416	Medium	10.98	11.19	3.075	50.911	0.8341	Medium	11.04	11.21	3.714	61.493	0.8366	Medium	11.09	11.13	3.668	60.724	0.8444	Medium	10.98	11.14	3.76	62.257	0.8416	Medium	11.06	11.19	3.952	65.425	0.8479	Medium	11.03
ALT51	287	295	TELPADASF	10.57	1	6	10.52	10.87	2.42	53.421	0.922	High	10.52	10.91	2.391	52.785	0.9217	High	10.47	10.88	2.442	53.915	0.9198	High	10.54	10.85	3.092	68.247	0.9218	High	10.5	10.91	3.007	66.373	0.9201	High	10.47	10.88	3.096	68.334	0.9194	High	10.51	10.91	3.203	70.709	0.923	High	10.49
ALT51	287	307	TELPADASFGRMLGKYVPGSF	12.96	3	17	13.01	13.25	5.116	39.861	0.718	Medium	13.02	13.25	4.846	37.753	0.6974	Medium	12.94	13.25	5.094	39.691	0.6838	Medium	13.01	13.25	7.095	55.279	0.677	Medium	13.01	13.25	6.895	53.721	0.6527	Medium	12.87	13.25	6.947	54.128	0.6096	Medium	13	13.25	8.128	63.33	0.6846	Medium	12.95
ALT51	296	307	GRMLGKYVPGSF	10.37	3	9	10.16	10.66	1.838	27.052	0.9279	High	10.16	10.65	1.8	26.494	0.9241	High	10.13	10.62	1.871	27.54	0.9233	High	10.15	10.65	3.136	46.157	0.9399	High	10.14	10.64	3.033	44.638	0.9332	High	10.13	10.6	3.145	46.278	0.9387	High	10.17	10.66	3.941	58.001	0.931	High	10.15
ALT51	308	336	ERLEAIPVKDGLRLKGRVHLTRPAYGIVA	8.96	5	25	9.11	9.42	1.759	9.319	0.802	Medium	9.1	9.4	1.748	9.262	0.8318	Medium	9.13	9.4	1.763	9.339	0.8476	Medium	9.03	9.5	2.194	11.624	0.7915	Medium	9.07	9.4	2.272	12.039	0.8338	Medium	9.05	9.4	2.394	12.684	0.8292	Medium	9.13	9.39	2.603	13.791	0.8005	Medium	9.02
ALT51	308	336	ERLEAIPVKDGLRLKGRVHLTRPAYGIVA	8.96	6	25	9.04	9.49	1.849	9.795	0.7944	Medium	8.98	9.35	1.834	9.714	0.8107	Medium	8.99	9.48	1.912	10.129	0.8229	Medium	9.05	9.43	2.431	12.88	0.8173	Medium	9.05	9.52	2.485	13.168	0.7823	Medium	8.96	9.46	2.561	13.566	0.8119	Medium	9.01	9.5	2.881	15.265	0.8214	Medium	9.05
ALT51	308	345	ERLEAIPVKDGLRLKGRVHLTRPAYGIVAHLDPPGGSD	9.45	4	32	9.43	9.82	2.744	11.358	0.7906	Medium	9.45	9.81	2.433	10.069	0.824	Medium	9.42	9.92	2.38	9.852	0.8648	Medium	9.42	9.92	2.901	12.006	0.8171	Medium	9.47	9.81	2.994	12.39	0.8237	Medium	9.42	9.92	3.05	12.626	0.8567	Medium	9.53	9.81	3.561	14.74	0.8119	Medium	9.44
ALT51	308	345	ERLEAIPVKDGLRLKGRVHLTRPAYGIVAHLDPPGGSD	9.45	5	32	9.51	9.76	2.453	10.153	0.8642	Medium	9.51	9.82	2.422	10.026	0.8092	Medium	9.52	9.76	2.255	9.333	0.8918	High	9.52	9.8	2.78	11.505	0.8722	Medium	9.43	9.89	3.101	12.836	0.8533	Medium	9.52	9.74	2.925	12.106	0.8879	High	9.51	9.79	3.354	13.884	0.8824	Medium	9.49
ALT51	308	345	ERLEAIPVKDGLRLKGRVHLTRPAYGIVAHLDPPGGSD	9.45	6	32	9.46	9.61	2.527	10.459	0.7773	Medium	9.4	9.61	2.294	9.493	0.8119	Medium	9.41	9.61	2.36	9.768	0.7796	Medium	9.47	9.61	2.878	11.913	0.8278	Medium	9.45	9.61	2.969	12.29	0.8201	Medium	9.45	9.61	3.047	12.61	0.8089	Medium	9.42	9.6	3.584	14.835	0.8202	Medium	9.47
ALT51	311	333	EAIPVKDGLRLKGRVHLTRPAYG	8.08	5	19	8.02	8.38	1.273	8.872	0.8274	Medium	7.98	8.47	1.44	10.038	0.8556	Medium	7.96	8.47	1.499	10.451	0.8607	Medium	7.96	8.44	1.805	12.581	0.847	Medium	7.97	8.44	1.924	13.411	0.8403	Medium	7.91	8.4	2.036	14.19	0.863	Medium	7.97	8.46	2.016	14.051	0.8386	Medium	7.97
ALT51	311	345	EAIPVKDGLRLKGRVHLTRPAYGIVAHLDPPGGSD	9.32	3	29	9.36	9.86	2.32	10.597	0.8387	Medium	9.36	9.86	2.06	9.407	0.8924	Medium	9.31	9.81	2.027	9.257	0.8966	High	9.36	9.86	2.41	11.008	0.8684	Medium	9.36	9.86	2.41	11.005	0.8948	Medium	9.31	9.81	2.524	11.526	0.8983	High	9.36	9.84	2.631	12.016	0.8722	Medium	9.35
ALT51	311	345	EAIPVKDGLRLKGRVHLTRPAYGIVAHLDPPGGSD	9.32	4	29	9.28	9.77	2.115	9.661	0.9096	High	9.28	9.77	1.949	8.901	0.9335	High	9.28	9.78	1.92	8.771	0.9415	High	9.28	9.78	2.251	10.279	0.9209	High	9.28	9.78	2.301	10.508	0.9322	High	9.26	9.77	2.444	11.164	0.9364	High	9.28	9.77	2.541	11.605	0.9342	High	9.32
ALT51	311	345	EAIPVKDGLRLKGRVHLTRPAYGIVAHLDPPGGSD	9.32	5	29	9.27	9.77	2.069	9.451	0.9329	High	9.25	9.75	1.896	8.661	0.9393	High	9.26	9.75	1.898	8.67	0.9449	High	9.26	9.75	2.168	9.904	0.9336	High	9.26	9.75	2.259	10.315	0.9468	High	9.26	9.75	2.4	10.963	0.9458	High	9.25	9.75	2.472	11.289	0.9448	High	9.26
ALT51	311	355	EAIPVKDGLRLKGRVHLTRPAYGIVAHLDPPGGSDYDSNAVGASL	10.16	4	39	10.29	10.61	2.46	8.354	0.8752	High	10.26	10.61	2.306	7.832	0.8827	High	10.22	10.58	2.291	7.781	0.903	High	10.2	10.56	3.131	10.635	0.8608	Medium	10.25	10.61	2.916	9.903	0.8878	High	10.23	10.57	3.047	10.347	0.8973	High	10.28	10.6	3.699	12.562	0.8979	High	10.2
ALT51	311	355	EAIPVKDGLRLKGRVHLTRPAYGIVAHLDPPGGSDYDSNAVGASL	10.16	5	39	10.19	10.49	2.379	8.078	0.8963	Medium	10.18	10.49	2.18	7.404	0.9089	High	10.11	10.53	2.28	7.743	0.9024	High	10.17	10.54	2.81	9.542	0.8772	Medium	10.2	10.49	2.809	9.541	0.8977	Medium	10.2	10.49	2.989	10.152	0.8962	Medium	10.17	10.49	3.713	12.61	0.8801	High	10.16
ALT51	311	355	EAIPVKDGLRLKGRVHLTRPAYGIVAHLDPPGGSDYDSNAVGASL	10.16	6	39	10.04	10.55	2.351	7.985	0.9041	High	10.03	10.53	2.163	7.344	0.9126	High	9.99	10.5	2.188	7.431	0.921	High	10.03	10.52	2.761	9.377	0.9023	High	10.03	10.52	2.794	9.487	0.913	High	9.99	10.5	2.957	10.042	0.9151	High	10.03	10.53	3.723	12.644	0.9038	High	10.03
ALT51	337	345	HLDPPGGSD	5.81	2	5	5.84	5.98	1.269	33.615	0.9279	Medium	5.84	5.98	1.277	33.834	0.9315	Medium	5.77	5.98	1.227	32.51	0.9221	Medium	5.74	6.02	1.189	31.502	0.9199	Medium	5.83	5.98	1.263	33.468	0.9274	Medium	5.64	6.07	1.328	35.177	0.892	Medium	5.79	5.98	1.235	32.721	0.9288	Medium	5.72
ALT51	337	352	HLDPPGGSDYDSNAVG	7.91	2	12	7.82	8.31	1.899	20.965	0.8946	Medium	7.97	8.24	1.797	19.836	0.9203	High	7.81	8.31	1.89	20.86	0.9243	Medium	7.9	8.24	2.26	24.95	0.9046	Medium	7.97	8.24	2.2	24.278	0.9191	Medium	7.9	8.24	2.262	24.968	0.9232	Medium	7.91	8.24	2.761	30.479	0.9092	Medium	7.86
ALT51	337	355	HLDPPGGSDYDSNAVGASL	9.79	2	15	9.66	10.07	1.882	16.615	0.8295	Medium	9.74	9.92	1.701	15.019	0.919	Medium	9.72	9.88	1.745	15.41	0.9127	Medium	9.63	10.07	2.268	20.03	0.8276	Medium	9.75	9.89	2.159	19.063	0.9105	Medium	9.73	9.88	2.26	19.957	0.909	Medium	9.64	10.07	3.18	28.078	0.8297	Medium	9.65
ALT51	346	352	YDSNAVG	5.84	1	5	5.9	6.1	0.181	4.807	0.9145	Medium	5.88	6.1	0.158	4.184	0.9314	High	5.86	6.1	0.18	4.763	0.9149	High	5.84	6.12	0.323	8.553	0.9176	Medium	5.91	6.1	0.305	8.07	0.9214	High	5.84	6.1	0.323	8.561	0.9057	Medium	5.89	6.1	0.524	13.891	0.9419	High	5.88
ALT51	346	355	YDSNAVGASL	9.47	1	8	9.4	9.75	0.205	3.386	0.8625	Medium	9.48	9.63	0.193	3.196	0.9205	Medium	9.42	9.63	0.232	3.835	0.9074	Medium	9.36	9.78	0.46	7.61	0.8701	Medium	9.44	9.65	0.441	7.3	0.8911	Medium	9.41	9.63	0.471	7.806	0.8956	Medium	9.49	9.63	1.117	18.486	0.9152	Medium	9.47
ALT51	353	361	ASLDEKGEF	8.86	2	7	8.93	9.07	0.551	10.435	0.8353	Medium	8.93	9.11	0.564	10.679	0.8415	Medium	8.83	9.07	0.641	12.124	0.8149	Medium	8.92	9.12	0.893	16.903	0.8448	Medium	8.89	9.17	0.93	17.605	0.8366	Medium	8.88	9.07	0.947	17.925	0.8539	Medium	8.9	9.17	1.332	25.195	0.8229	Medium	8.93
ALT51	356	361	DEKGEF	7.36	1	4	7.47	7.61	0.168	5.549	0.8985	Medium	7.47	7.63	0.141	4.665	0.9209	High	7.44	7.6	0.159	5.252	0.908	High	7.48	7.6	0.455	15.052	0.9025	Medium	7.35	7.75	0.501	16.588	0.8303	Medium	7.44	7.6	0.457	15.127	0.9198	Medium	7.41	7.64	0.615	20.358	0.9116	Medium	7.48
ALT51	356	361	DEKGEF	7.36	2	4	7.43	7.73	0.124	4.122	0.9345	High	7.43	7.73	0.112	3.71	0.9368	High	7.31	7.74	0.122	4.038	0.9379	High	7.32	7.77	0.391	12.94	0.9432	High	7.43	7.74	0.385	12.75	0.944	High	7.3	7.74	0.408	13.518	0.9241	High	7.33	7.74	0.559	18.512	0.9159	High	7.36
ALT51	356	362	DEKGEFD	6.95	1	5	6.87	7.2	0.318	8.42	0.9058	Medium	6.89	7.18	0.254	6.729	0.9313	High	6.89	7.18	0.259	6.865	0.9248	High	6.89	7.18	0.775	20.542	0.8957	Medium	6.89	7.18	0.743	19.678	0.9287	High	6.88	7.18	0.721	19.092	0.9223	High	6.89	7.18	0.95	25.16	0.9276	High	6.89
ALT51	363	374	LTICRPGYKGGF	9.69	1	9	10.24	10.53	2.306	33.943	0.7931	Medium	10.23	10.53	2.288	33.667	0.824	Medium	10.23	10.55	2.27	33.413	0.8338	Medium	10.24	10.53	3.617	53.232	0.8042	Medium	10.24	10.53	3.475	51.142	0.8202	Medium	10.04	10.53	3.596	52.918	0.8277	Medium	10.23	10.6	4.421	65.057	0.8068	Medium	10.24
ALT51	364	375	TICRPGYKGGFI	9.73	3	9	10.16	10.66	1.827	26.892	0.9279	High	10.15	10.65	1.792	26.375	0.9213	High	10.15	10.65	1.856	27.32	0.9271	High	10.15	10.65	3.126	45.997	0.9399	High	10.14	10.64	3.022	44.477	0.9332	High	10.15	10.65	3.124	45.972	0.941	High	10.17	10.66	3.93	57.841	0.931	High	10.15
ALT51	366	375	CRPGYKGGFI	7.98	3	7	8.01	8.5	2.163	40.924	0.8017	Medium	8.08	8.57	2.128	40.263	0.8214	Medium	8.07	8.44	2.224	42.079	0.8464	Medium	8.07	8.5	2.944	55.704	0.83	Medium	8.07	8.44	2.877	54.429	0.8186	Medium	7.96	8.41	2.958	55.963	0.8459	Medium	8.08	8.45	3.259	61.664	0.8121	Medium	7.97
ALT51	377	384	MRVAVLNC	10.15	2	6	10.19	10.69	1.479	32.649	0.8334	Medium	10.19	10.69	1.408	31.08	0.8444	Medium	10.2	10.62	1.464	32.317	0.8481	Medium	10.2	10.69	2.344	51.737	0.8153	Medium	10.25	10.55	2.278	50.297	0.8488	Medium	10.17	10.67	2.337	51.588	0.8252	Medium	10.23	10.54	2.851	62.937	0.8414	Medium	10.18
ALT51	378	384	RVAVLNC	8.59	2	5	8.63	8.89	0.169	4.478	0.778	Medium	8.63	8.89	0.199	5.279	0.7896	Medium	8.63	8.89	0.213	5.635	0.7951	Medium	8.63	8.92	0.193	5.116	0.8442	Medium	8.64	8.9	0.217	5.759	0.6439	Medium	8.63	8.93	0.278	7.357	0.7924	Medium	8.64	8.96	0.361	9.555	0.8036	Medium	8.64
ALT51	378	390	RVAVLNCDSTRSM	8.33	3	11	8.32	8.7	1.046	12.59	0.6842	Medium	8.2	8.63	1.028	12.374	0.7017	Medium	8.18	8.63	1.075	12.944	0.6873	Medium	8.27	8.59	1.065	12.818	0.7328	Medium	8.33	8.59	1.069	12.867	0.7035	Medium	8.27	8.59	1.151	13.856	0.6861	Medium	8.33	8.61	1.292	15.551	0.7097	Medium	8.21
ALT51	378	393	RVAVLNCDSTRSMITL	11.14	3	14	11.12	11.37	1.273	12.048	0.6945	Medium	11.15	11.37	1.299	12.286	0.7326	Medium	11.17	11.37	1.453	13.749	0.7369	Medium	11.15	11.37	1.606	15.198	0.6947	Medium	11.16	11.37	1.687	15.959	0.6642	Medium	11.09	11.41	1.797	17	0.6573	Medium	11.17	11.37	1.917	18.14	0.6497	Medium	11.03
ALT51	383	390	NCDSTRSM	5.3	2	6	5.3	5.57	0.81	17.874	0.9299	Medium	5.28	5.64	0.786	17.34	0.9305	Medium	5.31	5.57	0.792	17.492	0.9394	Medium	5.23	5.68	0.831	18.349	0.9245	Medium	5.29	5.57	0.81	17.87	0.9287	Medium	5.3	5.57	0.814	17.97	0.9399	Medium	5.24	5.62	0.995	21.959	0.9273	Medium	5.25
ALT51	383	393	NCDSTRSMITL	10.73	2	9	10.83	10.94	0.864	12.72	0.828	Medium	10.75	10.97	0.849	12.494	0.8295	Medium	10.75	10.94	0.911	13.412	0.8562	Medium	10.8	10.94	1.297	19.086	0.849	Medium	10.76	10.98	1.319	19.407	0.8178	Medium	10.73	11.04	1.272	18.714	0.827	Medium	10.78	10.97	1.54	22.658	0.7972	Medium	10.78
ALT51	385	393	DSTRSMITL	10.93	2	7	10.87	11.02	0.819	15.499	0.8888	Medium	10.89	11.02	0.804	15.205	0.91	Medium	10.85	11.01	0.843	15.956	0.908	Medium	10.82	11.08	1.263	23.894	0.8794	Medium	10.76	11.2	1.275	24.126	0.8426	Medium	10.72	11.19	1.301	24.622	0.8666	Medium	10.83	11.08	1.472	27.858	0.8687	Medium	10.74
ALT51	385	407	DSTRSMITLPVWMDARGTKAPSL	12.49	4	19	12.5	12.72	4.646	32.388	0.8378	Medium	12.47	12.8	4.665	32.517	0.8235	Medium	12.48	12.67	4.698	32.749	0.8338	Medium	12.48	12.85	5.67	39.528	0.7934	Medium	12.49	12.7	5.614	39.134	0.8248	Medium	12.5	12.67	5.808	40.489	0.8115	Medium	12.49	12.7	6.368	44.392	0.8327	Medium	12.48
ALT51	390	397	MITLPVWM	14.86	2	5	14.87	15.07	0.618	16.38	0.6314	Medium	14.85	15.1	0.641	16.98	0.6524	Medium	14.84	15.07	0.493	13.072	0.7113	Medium	14.82	15.27	1.166	30.897	0.6213	Medium	14.85	15.13	1.024	27.119	0.6725	Medium	14.82	15.22	1.085	28.735	0.6397	Medium	14.86	15.2	1.421	37.651	0.6409	Medium	14.85
ALT51	390	407	MITLPVWMDARGTKAPSL	12.96	3	14	12.89	13.05	4.402	41.649	0.6104	Medium	12.92	13.02	4.552	43.065	0.6389	Medium	13.02	13.22	4.347	41.123	0.6009	Medium	12.95	13.11	5.427	51.339	0.5907	Medium	12.92	13.11	5.443	51.496	0.5922	Medium	12.97	13.07	5.58	52.793	0.6051	Medium	12.92	13.06	5.884	55.662	0.6301	Medium	12.97
ALT51	391	397	ITLPVWM	14.71	2	4	14.67	14.84	0.032	1.073	0.947	High	14.65	14.87	0.03	0.979	0.9084	High	14.63	14.85	0.044	1.459	0.933	High	14.59	14.97	0.096	3.191	0.8565	Medium	14.64	14.88	0.076	2.532	0.9423	High	14.58	14.92	0.081	2.678	0.9014	High	14.65	14.89	0.369	12.232	0.9449	High	14.64
ALT51	391	399	ITLPVWMDA	14.61	2	6	14.61	14.63	0.922	20.344	0.6713	Medium	14.54	14.64	0.816	18.022	0.7351	Medium	14.51	14.68	0.893	19.709	0.7486	Medium	14.51	14.66	1.397	30.847	0.682	Medium	14.51	14.66	1.335	29.479	0.7425	Medium	14.51	14.63	1.236	27.289	0.7743	Medium	14.5	14.6	1.779	39.261	0.7284	Medium	14.51
ALT51	391	407	ITLPVWMDARGTKAPSL	12.28	3	13	12.33	12.63	3.872	39.447	0.9023	Medium	12.33	12.64	3.748	38.189	0.9125	Medium	12.2	12.63	3.741	38.113	0.9141	Medium	12.33	12.69	4.295	43.763	0.8935	Medium	12.32	12.63	4.275	43.555	0.9111	Medium	12.3	12.57	4.396	44.786	0.9027	Medium	12.33	12.63	4.903	49.954	0.9164	Medium	12.3
ALT51	391	409	ITLPVWMDARGTKAPSLAQ	11.82	3	15	11.75	11.87	4.968	43.864	0.7796	Medium	11.64	11.92	4.834	42.688	0.7418	Medium	11.72	11.87	4.954	43.745	0.7681	Medium	11.75	11.95	5.425	47.899	0.7368	Medium	11.72	11.91	5.424	47.891	0.7584	Medium	11.66	11.82	5.567	49.153	0.7621	Medium	11.74	11.95	5.945	52.497	0.7406	Medium	11.72
ALT51	394	407	PVWMDARGTKAPSL	10.32	3	11	10.2	10.6	3.975	47.867	0.9017	Medium	10.33	10.54	3.861	46.494	0.923	High	10.29	10.51	3.945	47.506	0.9181	Medium	10.28	10.59	4.464	53.754	0.8989	Medium	10.29	10.58	4.419	53.207	0.916	Medium	10.25	10.57	4.562	54.933	0.9186	Medium	10.31	10.55	5.011	60.335	0.9209	Medium	10.32
ALT51	394	409	PVWMDARGTKAPSLAQ	9.58	3	13	9.5	9.67	5.297	53.971	0.8763	Medium	9.51	9.66	5.231	53.297	0.8969	Medium	9.45	9.67	5.413	55.151	0.8829	Medium	9.52	9.67	5.861	59.718	0.8752	Medium	9.5	9.64	5.864	59.74	0.8916	Medium	9.42	9.6	6.04	61.542	0.8892	Medium	9.51	9.65	6.42	65.411	0.9016	Medium	9.34
ALT51	397	409	MDARGTKAPSLAQ	6.48	3	10	6.47	6.62	5.146	68.159	0.8103	Medium	6.43	6.62	5.117	67.781	0.8011	Medium	6.38	6.67	5.133	67.987	0.7904	Medium	6.41	6.71	5.248	69.516	0.7579	Medium	6.46	6.63	5.481	72.59	0.8165	Medium	6.38	6.62	5.598	74.141	0.7938	Medium	6.45	6.63	5.593	74.078	0.8193	Medium	6.45
ALT51	398	407	DARGTKAPSL	6.84	2	7	6.8	7.14	3.397	64.27	0.9367	High	6.81	7.17	3.411	64.537	0.9434	High	6.81	7.18	3.413	64.586	0.9244	High	6.81	7.15	3.724	70.459	0.911	High	6.8	7.15	3.788	71.678	0.9449	High	6.76	7.11	3.872	73.271	0.9401	High	6.74	7.2	3.906	73.916	0.9393	High	6.81
ALT51	398	407	DARGTKAPSL	6.84	3	7	6.73	7.17	3.429	64.873	0.9208	High	6.74	7.21	3.438	65.052	0.9434	High	6.69	7.19	3.445	65.182	0.932	High	6.74	7.23	3.767	71.28	0.9134	High	6.73	7.22	3.825	72.373	0.9329	High	6.68	7.14	3.921	74.19	0.9385	High	6.7	7.2	3.932	74.392	0.9415	High	6.76
ALT51	398	409	DARGTKAPSLAQ	5.82	2	9	5.79	6.22	4.731	69.623	0.933	High	5.81	6.21	4.735	69.688	0.9302	High	5.75	6.22	4.716	69.409	0.9214	High	5.8	6.22	5.009	73.71	0.8982	Medium	5.83	6.21	5.125	75.424	0.9413	High	5.78	6.21	5.225	76.898	0.9193	High	5.82	6.21	5.254	77.319	0.9434	High	5.81
ALT51	398	409	DARGTKAPSLAQ	5.82	3	9	5.84	6.15	4.676	68.814	0.9308	High	5.84	6.17	4.675	68.802	0.9281	High	5.83	6.19	4.66	68.583	0.9327	High	5.84	6.17	4.946	72.793	0.8968	High	5.83	6.17	5.07	74.621	0.9328	High	5.8	6.15	5.163	75.985	0.9073	High	5.84	6.19	5.196	76.463	0.9299	High	5.83
ALT51	408	412	AQIVY	9.06	1	3	9.03	9.3	0.389	17.168	0.6724	Medium	9.11	9.21	0.356	15.715	0.6966	Medium	9.11	9.21	0.369	16.302	0.6817	Medium	9.1	9.22	0.567	25.023	0.6534	Medium	9.09	9.21	0.588	25.953	0.6662	Medium	9.02	9.21	0.575	25.373	0.6367	Medium	9.06	9.21	1.55	68.433	0.6772	Medium	9.05
ALT51	408	413	AQIVYF	12.75	1	4	12.78	12.9	0.407	13.48	0.6875	Medium	12.8	12.9	0.41	13.582	0.7002	Medium	12.75	12.86	0.374	12.369	0.6877	Medium	12.77	12.95	0.783	25.943	0.6743	Medium	12.78	12.91	0.704	23.308	0.6709	Medium	12.71	12.88	0.628	20.787	0.6981	Medium	12.78	12.94	1.644	54.453	0.7104	Medium	12.76
ALT51	408	419	AQIVYFGDVQNL	13.27	3	10	13.54	13.63	0.957	12.67	0.7134	Medium	13.23	13.33	0.867	11.479	0.8697	High	13.23	13.33	1.19	15.763	0.8377	Medium	13.24	13.47	1.71	22.654	0.8836	High	13.17	13.45	1.839	24.364	0.862	Medium	13.22	13.45	1.904	25.219	0.8443	Medium	13.2	13.47	3.451	45.715	0.8725	Medium	13.25
ALT51	410	419	IVYFGDVQNL	13.22	2	8	13.15	13.49	0.489	8.101	0.9122	High	13.15	13.52	0.525	8.697	0.9249	High	13.1	13.45	0.562	9.31	0.9205	High	13.19	13.48	1.12	18.537	0.9114	High	13.17	13.48	1.112	18.404	0.9004	High	13.14	13.39	1.12	18.551	0.9109	High	13.14	13.47	2.381	39.417	0.925	High	13.09
ALT51	413	419	FGDVQNL	10.43	2	5	10.45	10.62	0.26	6.876	0.8913	Medium	10.49	10.6	0.226	5.978	0.9122	High	10.46	10.59	0.213	5.652	0.9247	Medium	10.5	10.59	0.353	9.343	0.9076	Medium	10.48	10.62	0.321	8.492	0.9004	High	10.43	10.59	0.351	9.295	0.9091	Medium	10.47	10.64	1.031	27.3	0.9052	Medium	10.47
ALT51	414	419	GDVQNL	7.91	1	4	7.92	8.09	0.331	10.965	0.7928	Medium	7.99	8.05	0.296	9.803	0.8253	Medium	7.92	8.03	0.283	9.37	0.8245	Medium	7.92	8.15	0.441	14.603	0.7866	Medium	7.92	8.11	0.407	13.476	0.7983	Medium	7.92	8.04	0.42	13.924	0.7894	Medium	7.92	8.1	1.091	36.137	0.7995	Medium	7.92
ALT51	420	434	WIRGRTEEARKALAE	6.94	2	13	6.9	7.21	1.053	10.733	0.9491	High	6.88	7.35	1.076	10.964	0.9417	High	6.87	7.2	1.094	11.145	0.9564	High	6.9	7.21	1.305	13.3	0.9421	High	6.89	7.27	1.323	13.481	0.9448	High	6.85	7.2	1.344	13.689	0.9556	High	6.84	7.33	2.697	27.482	0.9477	High	6.91
ALT51	420	434	WIRGRTEEARKALAE	6.94	3	13	6.84	7.31	1.006	10.251	0.9453	High	6.89	7.35	1.038	10.575	0.963	High	6.8	7.29	1.059	10.792	0.9647	High	6.84	7.32	1.268	12.915	0.959	High	6.85	7.32	1.292	13.168	0.9593	High	6.78	7.27	1.321	13.461	0.9586	High	6.86	7.36	2.632	26.816	0.9463	High	6.86
ALT51	420	434	WIRGRTEEARKALAE	6.94	4	13	6.86	7.36	0.97	9.884	0.9564	High	6.86	7.36	1.018	10.367	0.9404	High	6.86	7.36	1.016	10.353	0.9551	High	6.86	7.36	1.231	12.544	0.9551	High	6.86	7.36	1.267	12.914	0.949	High	6.86	7.36	1.278	13.023	0.9536	High	6.78	7.28	2.648	26.979	0.9429	High	6.77
ALT51	420	434	WIRGRTEEARKALAE	6.94	5	13	6.87	7.37	1.027	10.463	0.9254	High	6.9	7.3	1.048	10.681	0.9255	High	6.86	7.27	1.06	10.796	0.9378	High	6.87	7.37	1.28	13.038	0.9246	High	6.9	7.32	1.284	13.077	0.9354	High	6.84	7.27	1.311	13.359	0.9342	High	6.88	7.3	2.681	27.316	0.9268	High	6.87
ALT51	435	452	VERRHGSRSEVKEWLPVW	11.25	5	15	11.28	11.57	0.783	6.918	0.7746	Medium	11.17	11.67	0.738	6.513	0.818	Medium	11.28	11.57	0.776	6.848	0.8451	Medium	11.18	11.67	1.404	12.396	0.8141	Medium	11.12	11.57	1.42	12.534	0.6718	Medium	11.28	11.68	1.4	12.358	0.8268	Medium	11.27	11.77	3.077	27.166	0.7229	Medium	11.18
ALT51	435	459	VERRHGSRSEVKEWLPVWKRALGRQ	9.26	6	22	9.5	9.59	2.305	13.88	0.4803	Medium	9.29	9.58	1.79	10.775	0.7197	Medium	9.28	9.58	1.72	10.355	0.7298	Medium	9.28	9.58	2.694	16.218	0.7134	Medium	9.17	9.59	3.501	21.078	0.6381	Medium	9.19	9.68	3.018	18.169	0.6546	Medium	9.23	9.59	6.149	37.021	0.6239	Medium	9.18
ALT51	435	459	VERRHGSRSEVKEWLPVWKRALGRQ	9.26	7	22	9.39	9.48	2.35	14.148	0.4377	Medium	9.3	9.59	1.563	9.41	0.7211	Medium	9.27	9.52	1.636	9.847	0.721	Medium	9.3	9.55	2.8	16.858	0.7097	Medium	9.3	9.57	3.206	19.302	0.717	Medium	9.25	9.54	3.026	18.217	0.7037	Medium	9.29	9.52	5.994	36.087	0.6628	Medium	9.3
[truncated: 29 more columns]

## Sheet: %D HDX Data Protein X Fig. #
Peptides corresponding to Figure 7 and S5
ALTL Truncated vs. FL
Final % D2O: 75.47%
3s, 30s, 300s, 3000s
%D comparison for AMUC_1438 HDX comparing ALTL and FL (Applicable Figures)					% Deuterium																					% Deuterium Comparison												T-Test					Protein Coverage
					ALTL									FL												ALTL. vs. FL												ALTL. vs. FL					ALTL Coverage Map
S	E	Z	RT	Sequence	3	SD	30	SD	300	SD	3000	SD		3	SD	30	SD	300	SD	3000	SD					3	SD	30	SD	300	SD	3000	SD					3	30	300	3000
2	21	2	5.86	DEESASRASVPASSDREGAE	65.051	0.548052	65.658	0.256988	64.5557	0.942852	65.142	0.563521		65.3323	0.657381	65.2593	0.553576	65.2547	1.20205	65.9183	1.40457		Average % Deuterium incorporation	100		-0.281333	0.855869	0.398667	0.610319	-0.699	1.52771	-0.776333	1.51339		Increase in exchange	5-10%		0.594416	0.346596	0.47646	0.446398
2	21	3	5.86	DEESASRASVPASSDREGAE	64.4337	0.529364	65.0887	0.483932	63.8553	0.90401	64.5457	0.571742		64.093	0.735503	64.0467	0.259084	63.9483	1.33202	64.5983	1.36568			90		0.340667	0.906196	1.042	0.548921	-0.093	1.60981	-0.0526667	1.48053			10-20%		0.553537	0.0447201	0.929431	0.953535
2	22	2	8.28	DEESASRASVPASSDREGAEF	57.8903	1.75546	58.8903	0.452921	59.9077	0.736493	61.3387	0.935834		56.8627	0.310627	58.37	1.16922	59.6267	0.701656	61.7437	0.583956			80		1.02767	1.78273	0.520333	1.25388	0.281	1.01722	-0.405	1.10308			>20%		0.418394	0.530887	0.655977	0.565716
2	22	3	8.28	DEESASRASVPASSDREGAEF	58.2523	1.47291	59.4337	0.663149	60.1763	0.361962	61.3767	0.773152		57.3813	0.647352	59.2367	1.02923	59.8503	0.335012	61.7467	0.611165			70		0.871	1.60889	0.197	1.22437	0.326	0.493203	-0.37	0.985539		No change	-5-5%		0.42355	0.797274	0.319922	0.552784
5	21	3	4.95	SASRASVPASSDREGAE	59.2563	0.460363	59.9403	0.665977	58.5037	1.4047	59.319	0.414877		59.3363	0.853419	59.3773	0.310748	59.8283	1.24327	59.0457	1.33611			60		-0.08	0.969669	0.563	0.734908	-1.32467	1.87587	0.273333	1.39904		Decrease in exchange	5-10%		0.896745	0.282277	0.287711	0.759112
6	21	3	4.85	ASRASVPASSDREGAE	63.8013	0.338083	64.7123	1.36888	62.843	1.46937	63.2473	0.528016		62.656	1.63531	62.9717	1.30029	63.1963	1.73695	63.3357	1.48859			50		1.14533	1.66989	1.74067	1.88801	-0.353333	2.2751	-0.0883333	1.57946			10-20%		0.346823	0.185014	0.803671	0.930051
10	21	2	4.74	SVPASSDREGAE	60.8227	0.267788	62.0117	1.20264	60.3593	1.71241	61.495	0.841506		62.0347	1.74136	61.498	0.319475	62.039	1.16867	61.6483	1.05223			40		-1.212	1.76183	0.513667	1.24435	-1.67967	2.0732	-0.153333	1.34734			>20%		0.350554	0.538582	0.242486	0.854797
22	29	2	12.13	FTRLPVSW	17.9497	1.18162	42.976	0.53509	57.08	0.329956	81.739	0.458051		19.697	0.570411	44.0837	0.762717	58.6883	0.500102	83.3087	0.805529			30		-1.74733	1.3121	-1.10767	0.931696	-1.60833	0.599144	-1.56967	0.926654					0.108074	0.11612	0.0139299	0.0574598
22	39	3	10.73	FTRLPVSWTVNPRDAANA	20.105	0.583866	32.217	0.549239	39.6873	0.175571	52.369	0.285433		21.306	0.809624	32.916	0.667596	41.613	0.844057	53.845	0.255584			20		-1.201	0.998194	-0.699	0.864492	-1.92567	0.862124	-1.476	0.383138		Highlighted peptides also cross thresholds of change >0.4 Da and p-value <0.01			0.113064	0.23586	0.0532029	0.00271614
22	48	3	11.5	FTRLPVSWTVNPRDAANARAAWKTLSA	10.997	0.393153	18.116	0.428172	23.489	0.136074	36.3583	0.406244		11.8313	0.344056	18.2333	0.270508	23.1437	0.438913	34.4907	0.177588			10		-0.834333	0.52244	-0.117333	0.506464	0.345333	0.459522	1.86767	0.443364					0.0519531	0.711998	0.305266	0.00717089
22	48	4	11.5	FTRLPVSWTVNPRDAANARAAWKTLSA	10.84	0.35981	17.8473	0.360335	23.3593	0.0221209	36.7573	0.296857		11.252	0.242006	17.8897	0.260012	23.628	0.28872	36.0097	0.0626126					-0.412	0.433624	-0.0423333	0.444351	-0.268667	0.289566	0.747667	0.303389					0.183755	0.877851	0.247035	0.0433281
22	48	5	11.5	FTRLPVSWTVNPRDAANARAAWKTLSA	10.7807	0.362105	17.7807	0.320264	23.227	0.0216333	36.8057	0.403304		11.0903	0.270809	17.9243	0.293412	23.6777	0.372726	36.7763	0.162165					-0.309667	0.45217	-0.143667	0.43435	-0.450667	0.373353	0.0293333	0.434686					0.306112	0.592095	0.170104	0.917023
23	29	2	11.05	TRLPVSW	16.1577	1.49052	36.862	0.722116	54.806	1.50604	85.3573	0.562267		20.4757	0.513705	39.3687	2.0012	56.5963	0.237622	84.1877	0.221857					-4.318	1.57656	-2.50667	2.1275	-1.79033	1.52467	1.16967	0.604454					0.027289	0.149842	0.174062	0.0538882
23	48	4	11.14	TRLPVSWTVNPRDAANARAAWKTLSA	10.7563	0.233344	16.6677	0.315173	22.314	0.0465081	34.269	0.17872		11.485	0.199	16.893	0.184773	22.6717	0.214649	33.6277	0.30777					-0.728667	0.306676	-0.225333	0.365343	-0.357667	0.21963	0.641333	0.355898		All highlighted cells represent peptides that are mapped on the Protein structure			0.0151142	0.360038	0.0955825	0.0473471
30	48	3	9.53	TVNPRDAANARAAWKTLSA	6.93533	0.278683	7.72133	0.275885	9.41367	0.582763	20.441	0.0936963		9.46933	0.34842	9.245	0.348444	10.763	0.0779487	21.5933	0.694522					-2.534	0.446162	-1.52367	0.444438	-1.34933	0.587953	-1.15233	0.700813					0.000748207	0.00480587	0.0545432	0.100142
49	64	2	4.83	YHRGKPKSSRKLHVVY	1.28867	0.110609	1.903	0.15386	2.65567	0.248339	5.764	0.198547		1.93033	0.578735	2.22133	0.432731	2.90067	0.309227	6.07933	0.426502					-0.641667	0.58921	-0.318333	0.45927	-0.245	0.396603	-0.315333	0.470452					0.193181	0.330035	0.350348	0.331553
49	64	3	4.83	YHRGKPKSSRKLHVVY	1.05133	0.0946854	1.783	0.0790759	2.44967	0.202969	5.556	0.2639		1.18833	0.0898684	1.70633	0.0261024	2.68667	0.155262	5.77733	0.287349					-0.137	0.130544	0.0766667	0.0832726	-0.237	0.255544	-0.221333	0.390144					0.154626	0.240631	0.193889	0.383512
49	64	4	4.83	YHRGKPKSSRKLHVVY	1.02767	0.0831044	1.72833	0.0920453	2.496	0.208324	5.68933	0.213732		1.07967	0.0390043	1.583	0.0257099	2.625	0.158559	5.70733	0.329073					-0.052	0.0918023	0.145333	0.0955685	-0.129	0.261801	-0.018	0.392391					0.396516	0.102537	0.454743	0.955154
49	64	5	4.83	YHRGKPKSSRKLHVVY	1.01667	0.0829719	1.70867	0.0470567	2.445	0.170696	5.563	0.270217		1.11067	0.0546382	1.62867	0.0085049	2.64367	0.145056	5.694	0.298818					-0.094	0.0993462	0.08	0.0478191	-0.198667	0.224005	-0.131	0.402876					0.191398	0.0999738	0.202743	0.600883
49	64	6	4.83	YHRGKPKSSRKLHVVY	1.03667	0.101214	1.76867	0.177647	2.417	0.244957	5.62667	0.374087		2.038	0.326219	2.48267	0.63458	3.01433	0.398628	6.504	0.329369					-1.00133	0.34156	-0.714	0.658977	-0.597333	0.467876	-0.877333	0.498423					0.0249007	0.182854	0.105911	0.0396211
49	67	3	7.92	YHRGKPKSSRKLHVVYVTF	1.02533	0.302566	1.453	0.16939	2.17167	0.240544	3.85633	0.0711641		3.65533	0.211292	3.61967	0.985552	3.63067	0.0809588	5.768	0.287512					-2.63	0.36904	-2.16667	1	-1.459	0.253802	-1.91167	0.296188					0.000472094	0.0584555	0.00489279	0.00501302
49	67	4	7.92	YHRGKPKSSRKLHVVYVTF	0.958333	0.174918	1.222	0.0686367	1.85833	0.0296704	3.997	0.169885		1.893	0.130931	2.477	0.290401	2.949	0.21559	5.36533	0.223384					-0.934667	0.218493	-1.255	0.298402	-1.09067	0.217622	-1.36833	0.280644					0.00239344	0.0137657	0.0117752	0.00145176
49	67	5	7.92	YHRGKPKSSRKLHVVYVTF	0.794	0.106616	1.067	0.0616117	1.674	0.209287	3.806	0.27289		1.06533	0.0915769	1.48067	0.19931	2.221	0.0588133	4.35167	0.0326548					-0.271333	0.140547	-0.413667	0.208615	-0.547	0.217394	-0.545667	0.274837					0.0298931	0.0572104	0.0382804	0.0733873
49	75	5	7.65	YHRGKPKSSRKLHVVYVTFKDRPALEG	7.09467	0.523187	9.255	0.393272	11.8853	0.077106	15.668	0.292795		8.87833	0.151084	10.4253	0.233166	12.8633	0.0572742	16.759	0.252381					-1.78367	0.544565	-1.17033	0.457197	-0.978	0.0960503	-1.091	0.386555					0.0205779	0.0179236	9.42942e-05	0.00863691
49	75	6	7.65	YHRGKPKSSRKLHVVYVTFKDRPALEG	6.12333	0.287015	8.11567	0.273719	10.7683	0.0778353	14.2583	0.133388		7.564	0.277274	9.05467	0.209362	11.503	0.236989	15.148	0.239481					-1.44067	0.399072	-0.939	0.344608	-0.734667	0.249444	-0.889667	0.274123					0.00330264	0.0109424	0.0243135	0.00965646
65	73	3	8.62	VTFKDRPAL	5.31533	0.523219	15.0633	0.402649	25.47	0.546424	33.9553	0.631624		8.098	0.484501	16.232	0.81553	27.9457	0.437303	37.1777	0.722209					-2.78267	0.713091	-1.16867	0.909514	-2.47567	0.699867	-3.22233	0.959445					0.0024747	0.11431	0.0041005	0.00467343
65	75	2	7.92	VTFKDRPALEG	21.805	0.726869	29.1917	0.298765	37.7297	0.180359	44.6987	0.631578		24.0733	2.3417	30.6323	2.4063	39.5113	0.332844	45.7503	0.376782					-2.26833	2.45192	-1.44067	2.42478	-1.78167	0.378569	-1.05167	0.735428					0.228981	0.41125	0.00316264	0.0816228
65	75	3	7.92	VTFKDRPALEG	21.939	0.727074	29.059	0.32546	37.762	0.158502	46.8067	0.605661		22.853	0.561027	29.4467	1.04399	38.7437	0.224945	45.7903	0.318409					-0.914	0.918361	-0.387667	1.09355	-0.981667	0.275179	1.01633	0.684258					0.168274	0.589112	0.00533744	0.0816649
65	89	3	10.15	VTFKDRPALEGYRERYDHILKNIQA	5.367	0.0807279	8.04933	0.149821	14.648	0.18692	19.4787	0.477478		5.62933	0.236487	8.29833	0.161711	15.2217	0.218276	19.916	0.198235					-0.262333	0.249887	-0.249	0.220447	-0.573667	0.287373	-0.437333	0.516994					0.187459	0.12469	0.0269902	0.250548
65	89	4	10.15	VTFKDRPALEGYRERYDHILKNIQA	5.25967	0.114527	7.98033	0.241136	14.746	0.324529	19.5263	0.370365		5.871	0.15649	8.53867	0.164074	15.858	0.248916	20.5533	0.150111					-0.611333	0.193921	-0.558333	0.291662	-1.112	0.408996	-1.027	0.399629					0.00696384	0.0352717	0.0108225	0.0272641
65	89	5	10.15	VTFKDRPALEGYRERYDHILKNIQA	5.20467	0.0742316	7.75133	0.257512	14.367	0.159803	18.8583	0.378999		5.221	0.133806	7.914	0.185712	14.968	0.190738	19.8187	0.15602					-0.0163333	0.153017	-0.162667	0.317492	-0.601	0.248833	-0.960333	0.409857					0.86766	0.42492	0.0145041	0.0345933
65	90	4	10.88	VTFKDRPALEGYRERYDHILKNIQAY	4.48067	0.191422	6.90033	0.382092	13.1643	0.218303	17.8623	0.235254		4.664	0.174218	6.94033	0.244267	13.8187	0.440391	18.7147	0.0911391					-0.183333	0.258833	-0.04	0.453498	-0.654333	0.491529	-0.852333	0.252291					0.284357	0.886132	0.107113	0.0154456
65	90	5	10.88	VTFKDRPALEGYRERYDHILKNIQAY	4.32367	0.0739076	6.733	0.219438	13.0753	0.150221	17.7293	0.238431		4.34967	0.151609	6.69333	0.198707	13.654	0.232291	18.1303	0.0495412					-0.026	0.168664	0.0396667	0.296036	-0.578667	0.276632	-0.401	0.243523					0.802727	0.824319	0.0297537	0.0947334
65	90	6	10.88	VTFKDRPALEGYRERYDHILKNIQAY	4.30533	0.166103	6.83967	0.235301	13.0533	0.177365	17.6533	0.25641		4.61267	0.272456	7.00333	0.080102	13.7197	0.298634	18.083	0.155734					-0.307333	0.319097	-0.163667	0.248561	-0.666333	0.347334	-0.429667	0.299999					0.183019	0.356275	0.0405602	0.0821375
65	90	7	10.88	VTFKDRPALEGYRERYDHILKNIQAY	4.68933	0.147582	7.28567	0.27312	13.6257	0.110192	18.0893	0.183691		5.39533	0.633928	7.637	0.420475	14.68	0.483702	19.0107	0.104203					-0.706	0.650881	-0.351333	0.501391	-1.05433	0.496095	-0.921333	0.211189					0.18815	0.300877	0.0572252	0.00373237
68	89	4	9.79	KDRPALEGYRERYDHILKNIQA	6.16067	0.115902	8.53567	0.258043	15.252	0.26024	19.866	0.281832		7.07633	0.277788	9.31733	0.274316	16.3167	0.571292	21.0743	0.537243					-0.915667	0.300998	-0.781667	0.376611	-1.06467	0.627773	-1.20833	0.606679					0.0177947	0.0232211	0.0664677	0.0402016
68	90	5	10.57	KDRPALEGYRERYDHILKNIQAY	5.42967	0.0750355	7.88867	0.321629	13.442	0.331362	17.7733	0.323557		5.99767	0.23617	7.90667	0.139665	14.8113	0.170474	18.6033	0.536233					-0.568	0.247804	-0.018	0.350645	-1.36933	0.372642	-0.83	0.626286					0.0440263	0.936722	0.00803299	0.0977525
76	89	4	8.59	YRERYDHILKNIQA	0.623	0.0383014	1.257	0.0378021	2.64833	0.0664254	3.13133	0.206578		1.56633	0.205685	1.848	0.101946	3.07467	0.199656	3.70733	0.0886698					-0.943333	0.209221	-0.591	0.108729	-0.426333	0.210415	-0.576	0.224804					0.0130725	0.00488105	0.0543975	0.02668
76	90	3	9.48	YRERYDHILKNIQAY	1.56133	0.130577	2.71633	0.247421	4.00967	0.135072	4.48867	0.116384		3.76667	0.338618	4.29767	0.402557	4.96167	0.417689	5.99633	0.84244					-2.20533	0.362922	-1.58133	0.472514	-0.952	0.438986	-1.50767	0.850441					0.00332087	0.0079792	0.0468004	0.0868121
76	90	4	9.48	YRERYDHILKNIQAY	0.777667	0.267853	1.912	0.053507	3.21167	0.0559404	3.49167	0.425343		1.415	0.195149	2.76033	0.452308	4.00333	0.219523	4.74567	0.485659					-0.637333	0.331404	-0.848333	0.455462	-0.791667	0.226538	-1.254	0.645586					0.03326	0.0812074	0.0205162	0.029443
76	90	5	9.48	YRERYDHILKNIQAY	1.91233	0.564327	3.417	0.00608276	5.36467	0.415529	5.168	0.296157		3.46367	0.318073	3.93767	0.17591	4.419	0.183388	5.19933	0.140873					-1.55133	0.647793	-0.520667	0.176015	0.945667	0.454197	-0.0313333	0.327955					0.0229774	0.0353516	0.0418694	0.895819
90	105	2	14.36	YYADQMQANGFPPLTF	2.50833	0.15288	2.42367	0.208879	2.66533	0.473035	2.35867	0.173601		6.71533	0.781874	6.017	0.60744	5.72433	0.281498	6.144	0.880383					-4.207	0.79668	-3.59333	0.64235	-3.059	0.550458	-3.78533	0.897336					0.00909717	0.00491908	0.00169562	0.0146634
90	105	3	14.36	YYADQMQANGFPPLTF	3.13767	0.129245	3.773	0.334229	3.057	0.521779	3.95567	0.351361		8.07733	1.15153	7.14033	0.524906	7.04067	0.575236	7.208	0.384696					-4.93967	1.15876	-3.36733	0.622282	-3.98367	0.776627	-3.25233	0.521004					0.0167289	0.00150494	0.000920425	0.000422546
90	106	2	13.32	YYADQMQANGFPPLTFQ	2.22667	0.155616	2.04167	0.0866045	2.06933	0.0895396	2.80667	0.0380832		2.282	0.0865563	2.081	0.0796806	1.94667	0.173117	2.68267	0.0350048					-0.0553333	0.178068	-0.0393333	0.117683	0.122667	0.194902	0.124	0.0517268					0.635644	0.609422	0.367532	0.0138632
90	106	3	13.32	YYADQMQANGFPPLTFQ	2.42133	0.27131	2.20167	0.0965263	2.02733	0.0570468	2.75833	0.0155671		2.868	0.302779	2.53833	0.0621798	2.17333	0.142879	3.119	0.225581					-0.446667	0.406552	-0.336667	0.11482	-0.146	0.153846	-0.360667	0.226118					0.127242	0.0102397	0.211966	0.112236
90	107	2	14.55	YYADQMQANGFPPLTFQL	2.20567	0.22643	1.90267	0.0342394	2.533	0.129688	7.71433	0.0722795		3.34333	0.255551	3.14333	0.154856	3.41767	0.190768	8.514	0.306041					-1.13767	0.341433	-1.24067	0.158596	-0.884667	0.230676	-0.799667	0.31446					0.00458426	0.00373425	0.00410129	0.0391105
90	107	3	14.55	YYADQMQANGFPPLTFQL	2.00333	0.134366	1.93167	0.0575529	2.343	0.0612209	7.39967	0.129137		3.24533	0.186565	3.14233	0.246074	3.37133	0.379057	8.527	0.485695					-1.242	0.229914	-1.21067	0.252715	-1.02833	0.383969	-1.12733	0.50257					0.0011171	0.0100247	0.0397875	0.0488002
91	106	2	13.01	YADQMQANGFPPLTFQ	2.20033	0.148931	2.12067	0.0603517	2.16867	0.0855005	2.943	0.0360416		2.311	0.237632	2.15967	0.197789	2.049	0.187662	2.81433	0.072473					-0.110667	0.280445	-0.039	0.206791	0.119667	0.206222	0.128667	0.0809403					0.526752	0.763215	0.374851	0.0711986
91	106	3	13.01	YADQMQANGFPPLTFQ	2.594	0.282501	2.457	0.0998649	2.23667	0.0791981	2.83467	0.0332916		3.085	0.191021	3.154	0.126301	2.89133	0.245702	3.517	0.155792					-0.491	0.341022	-0.697	0.161012	-0.654667	0.25815	-0.682333	0.159309					0.078183	0.00235198	0.0353234	0.0131322
91	107	3	14.5	YADQMQANGFPPLTFQL	2.229	0.610928	2.15033	0.217813	2.82933	0.0374344	8.15167	0.271415		3.498	0.42618	3.34167	0.408022	3.71533	0.194731	8.86767	0.489025					-1.269	0.744891	-1.19133	0.46252	-0.886	0.198297	-0.716	0.559296					0.0475993	0.0204351	0.013504	0.10922
95	106	2	12.86	MQANGFPPLTFQ	3.42633	0.093179	4.083	0.406425	3.48933	0.0981699	4.57667	0.119525		5.86867	0.685862	5.914	0.188566	6.02133	0.67503	8.222	0.476705					-2.44233	0.692162	-1.831	0.448038	-2.532	0.682131	-3.64533	0.491461					0.0241256	0.00729834	0.0213314	0.00380782
107	128	4	9.9	LDLDERGKLVIHDAYVDKPMSE	15.223	0.953101	17.4527	0.388311	23.2727	0.345781	31.1443	1.70014		13.8517	0.544781	15.5873	0.416474	22.3497	0.766635	28.6647	1.20988					1.37133	1.09781	1.86533	0.569417	0.923	0.841008	2.47967	2.08669					0.114591	0.00487279	0.161583	0.115679
108	121	4	9.17	DLDERGKLVIHDAY	12.339	1.79107	14.1647	0.474397	22.316	0.284649	29.9737	0.509495		16.4447	1.02298	16.8533	0.940773	25.3927	0.7678	33.086	0.765694					-4.10567	2.06262	-2.68867	1.05362	-3.07667	0.818866	-3.11233	0.919713					0.0374253	0.0220636	0.0121125	0.00636837
108	128	3	9.37	DLDERGKLVIHDAYVDKPMSE	16.9067	0.904146	20.7913	0.568764	28.0007	0.144195	35.5677	0.959845		16.456	0.550951	19.5283	0.778456	26.924	0.554801	33.9127	0.697442					0.450667	1.05879	1.263	0.964099	1.07667	0.573233	1.655	1.18648					0.508635	0.092139	0.069486	0.0793768
108	128	4	9.37	DLDERGKLVIHDAYVDKPMSE	17.367	0.934831	20.7463	0.588942	27.866	0.109503	35.4423	0.904116		16.3757	0.569874	19.31	0.543017	26.8507	0.528967	33.8467	0.597848					0.991333	1.09484	1.43633	0.801074	1.01533	0.540183	1.59567	1.0839					0.205841	0.0358995	0.0733798	0.0727764
108	128	5	9.37	DLDERGKLVIHDAYVDKPMSE	18.4773	1.06818	22.2443	0.600605	30	0.124431	37.2697	0.673487		18.678	0.748446	21.5253	0.688324	29.4517	0.865426	35.986	0.366796					-0.200667	1.3043	0.719	0.913519	0.548333	0.874325	1.28367	0.766892					0.804227	0.244912	0.387789	0.0598045
108	129	4	10.26	DLDERGKLVIHDAYVDKPMSEM	20.1863	0.593257	25.0037	0.319877	31.1213	0.283574	37.8587	1.29578		20.8717	1.37784	24.1617	0.218111	31.61	0.692617	37.5397	0.406485					-0.685333	1.50014	0.842	0.387161	-0.488667	0.748421	0.319	1.35804					0.493178	0.0245145	0.351274	0.719825
109	128	4	8.7	LDERGKLVIHDAYVDKPMSE	16.6977	0.874046	20.325	0.326008	27.432	0.255212	34.7423	1.00023		18.475	0.989606	21.6093	0.456312	28.9703	0.576033	35.3443	0.951574					-1.77733	1.32033	-1.28433	0.560804	-1.53833	0.630038	-0.602	1.38056					0.0816674	0.0204503	0.028915	0.493512
110	121	2	8.23	DERGKLVIHDAY	11.5227	1.32219	14.078	0.110653	24.099	0.216793	32.9603	0.368181		13.1427	0.793503	16.0147	0.611562	25.5813	0.0911336	34.8863	0.662835					-1.62	1.54202	-1.93667	0.621492	-1.48233	0.235169	-1.926	0.758227					0.159439	0.0281551	0.0026518	0.0198958
110	121	4	8.23	DERGKLVIHDAY	10.7813	1.29422	13.07	0.335595	23.248	0.307761	32.4897	0.555396		13.0277	0.684191	15.261	0.250016	25.609	0.307225	35.3897	0.489123					-2.24633	1.46394	-2.191	0.418488	-2.361	0.434861	-2.9	0.740071					0.0758474	0.00115342	0.000695834	0.00259053
110	128	4	8.38	DERGKLVIHDAYVDKPMSE	16.5643	0.812712	20.3437	0.35621	26.4423	0.133717	34.0933	0.661432		16.1133	0.334644	19.5203	0.474857	26.437	0.269089	33.8287	0.603485					0.451	0.878912	0.823333	0.593612	0.00533333	0.300482	0.264667	0.89537					0.449221	0.079882	0.976467	0.636116
110	128	5	8.38	DERGKLVIHDAYVDKPMSE	17.0397	0.828086	21.2113	0.375432	28.2097	0.16181	36.0563	0.75258		16.561	0.377811	20.269	0.422077	27.599	0.304079	35.157	0.528071					0.478667	0.910202	0.942333	0.564888	0.610667	0.344451	0.899333	0.919367					0.434981	0.045356	0.0525234	0.17201
110	129	4	9.42	DERGKLVIHDAYVDKPMSEM	19.0627	0.769591	24.9133	0.476502	33.5043	0.395442	41.4553	0.488942		19.0503	0.6179	24.1043	0.471632	32.9187	0.380605	40.2033	0.280639					0.0123333	0.98695	0.809	0.670441	0.585667	0.548848	1.252	0.563758					0.982936	0.1059	0.13664	0.027564
110	129	5	9.42	DERGKLVIHDAYVDKPMSEM	18.8363	0.716944	24.833	0.375325	32.6047	0.166305	39.8867	0.366413		20.058	0.535698	25.3777	0.598067	33.8137	0.575536	40.4223	0.377723					-1.22167	0.894975	-0.544667	0.706083	-1.209	0.599082	-0.535667	0.526244					0.0824868	0.260422	0.0589476	0.154724
112	128	3	7.68	RGKLVIHDAYVDKPMSE	19.7533	0.426078	25.1387	0.540527	28.9867	0.107188	35.0533	0.711177		19.6647	0.852091	23.6653	0.29563	28.388	0.336019	34.0813	0.755138					0.0886667	0.952681	1.47333	0.61609	0.598667	0.352701	0.972	1.03731					0.882807	0.0236956	0.0803314	0.180042
112	128	4	7.68	RGKLVIHDAYVDKPMSE	18.382	0.595549	22.764	0.350518	26.941	0.036	33.391	0.489421		19.5027	0.415127	23.1957	0.200333	27.604	0.0710422	33.6253	0.197414					-1.12067	0.725954	-0.431667	0.403728	-0.663	0.079643	-0.234333	0.527736					0.0636058	0.153959	0.00056528	0.50616
116	128	3	7.65	VIHDAYVDKPMSE	28.5377	0.69266	34.3943	0.405678	36.208	0.215933	40.4737	0.313357		31.5347	0.184278	35.9487	0.436832	38.3747	0.0903401	42.728	0.912487					-2.997	0.716754	-1.55433	0.596152	-2.16667	0.234069	-2.25433	0.964793					0.0124631	0.0107922	0.00102612	0.0391252
122	128	1	5.26	VDKPMSE	41.4037	1.49901	56.062	0.764037	59.7447	0.987827	68.8293	0.290676		44.7177	1.07603	57.042	0.815798	62.427	1.50432	70.367	0.620799					-3.314	1.84523	-0.98	1.11771	-2.68233	1.79966	-1.53767	0.685481					0.040097	0.206048	0.0706559	0.0326521
122	129	2	7.86	VDKPMSEM	40.382	1.49498	58.2617	0.605781	64.4813	0.856059	71.2867	0.661143		46.1603	0.515329	61.3997	0.706414	67.6767	0.502199	73.782	0.283678					-5.77833	1.58131	-3.138	0.930586	-3.19533	0.992493	-2.49533	0.719433					0.0137852	0.00460332	0.00943633	0.0129396
129	140	2	6.64	MSVQSSGPVSRE	51.4033	0.779262	64.8397	1.8335	74.7417	1.16667	80.8413	0.255571		56.1537	0.769287	69.0263	0.179177	78.3023	1.70237	83.1753	0.678971					-4.75033	1.09501	-4.18667	1.84224	-3.56067	2.06378	-2.334	0.725478					0.00169394	0.0570128	0.0475104	0.017326
129	146	4	7.77	MSVQSSGPVSREAARKVL	24.7957	1.08462	35.679	0.492507	49.4923	0.453229	56.7407	0.212439		27.5927	0.406399	37.4727	1.08757	52.6377	0.97865	59.616	0.42755					-2.797	1.15826	-1.79367	1.19389	-3.14533	1.0785	-2.87533	0.477419					0.0338184	0.085955	0.017302	0.00206271
129	152	2	8.7	MSVQSSGPVSREAARKVLASKGID	21.154	0.728418	32.7813	0.591967	44.3393	0.375899	50.652	0.704501		22.7367	0.583546	34.306	0.615915	46.154	0.197798	52.735	0.431257					-1.58267	0.933338	-1.52467	0.854269	-1.81467	0.424764	-2.083	0.826017					0.0449796	0.0364641	0.00496949	0.0177795
129	152	3	8.7	MSVQSSGPVSREAARKVLASKGID	21.2173	0.856192	32.7837	0.428351	44.428	0.566042	50.8987	0.65848		21.865	0.482067	33.212	0.574927	44.8893	0.287671	51.3463	0.527126					-0.647667	0.982575	-0.428333	0.716956	-0.461333	0.634948	-0.447667	0.84348					0.335005	0.363548	0.298	0.410131
129	152	4	8.7	MSVQSSGPVSREAARKVLASKGID	20.9363	0.852678	32.458	0.583709	43.7987	0.270121	49.8493	0.527576		21.841	0.454993	33.0903	0.670422	44.8373	0.207235	51.1083	0.23617					-0.904667	0.966478	-0.632333	0.888921	-1.03867	0.340458	-1.259	0.578025					0.201648	0.285844	0.00719032	0.0374275
129	152	5	8.7	MSVQSSGPVSREAARKVLASKGID	21.1797	0.850181	32.6297	0.476504	44.3137	0.239017	50.589	0.616611		22.3313	0.454895	33.8113	0.629421	45.6603	0.283507	51.9753	0.598406					-1.15167	0.964229	-1.18167	0.789447	-1.34667	0.370818	-1.38633	0.859243					0.128424	0.065319	0.00354891	0.0491986
129	156	4	9.04	MSVQSSGPVSREAARKVLASKGIDIEKE	19.3703	0.934046	28.202	0.561452	40.7513	0.572997	49.0617	0.750509		20.156	0.489182	29.0483	0.80309	40.5933	0.336506	50.3107	0.565252					-0.785667	1.05439	-0.846333	0.979889	0.158	0.664501	-1.249	0.939561					0.286192	0.217889	0.704846	0.0879159
129	159	3	9.53	MSVQSSGPVSREAARKVLASKGIDIEKEHVL	13.5677	0.342392	21.5273	0.47458	32.0843	0.492871	40.3033	0.491326		14.875	0.338788	22.1727	0.528967	32.719	0.114136	41.008	0.342825					-1.30733	0.481673	-0.645333	0.710657	-0.634667	0.505913	-0.704667	0.599108					0.00936412	0.19246	0.150684	0.119837
129	159	4	9.53	MSVQSSGPVSREAARKVLASKGIDIEKEHVL	13.4767	0.383547	21.3433	0.463941	31.9627	0.45886	40.108	0.466816		14.1717	0.427863	21.772	0.592185	32.388	0.198033	40.9193	0.233018					-0.695	0.574608	-0.428667	0.752279	-0.425333	0.499769	-0.811333	0.521742					0.106128	0.382057	0.245801	0.0758793
129	159	5	9.53	MSVQSSGPVSREAARKVLASKGIDIEKEHVL	13.1997	0.379896	21.1577	0.498121	31.5833	0.519308	40.1973	0.439405		13.9073	0.357168	21.691	0.4556	32.6093	0.276504	41.5207	0.363029					-0.707667	0.521431	-0.533333	0.675052	-1.026	0.588332	-1.32333	0.569971					0.0792065	0.244813	0.0550166	0.0169105
129	159	6	9.53	MSVQSSGPVSREAARKVLASKGIDIEKEHVL	13.2583	0.352485	21.5417	0.506307	32.173	0.427571	40.348	0.684774		14.1393	0.382011	22.024	0.572057	32.411	0.3203	40.867	0.439999					-0.881	0.519786	-0.482333	0.763934	-0.238	0.534237	-0.519	0.81395					0.0429096	0.336573	0.487466	0.340536
129	161	3	9.89	MSVQSSGPVSREAARKVLASKGIDIEKEHVLVV	11.0673	0.236578	18.763	0.490294	27.9057	0.239354	34.5567	0.242838		12.2887	0.370742	20.044	0.581802	29.024	0.306176	35.4833	0.445493					-1.22133	0.439794	-1.281	0.760842	-1.11833	0.388631	-0.926667	0.50738					0.0126965	0.044846	0.00885432	0.0491008
129	161	6	9.89	MSVQSSGPVSREAARKVLASKGIDIEKEHVLVV	10.4483	0.239252	17.8363	0.547836	26.5867	0.373797	32.8517	0.402663		10.8197	0.230899	17.9597	0.392245	26.9477	0.255797	33.0863	0.287632					-0.371333	0.332499	-0.123333	0.673781	-0.361	0.452942	-0.234667	0.494843					0.125605	0.767599	0.251173	0.463681
130	152	2	8.18	SVQSSGPVSREAARKVLASKGID	18.5703	0.91483	30.676	0.400034	42.489	0.414164	49.3343	0.30206		19.3657	0.480073	30.9793	0.527759	43.588	0.426253	50.0483	0.358119					-0.795333	1.03314	-0.303333	0.662236	-1.099	0.594327	-0.714	0.468497					0.273158	0.473198	0.0330152	0.0592749
130	152	3	8.18	SVQSSGPVSREAARKVLASKGID	18.2487	0.834617	30.1823	0.315089	42.374	0.244197	48.875	0.643344		19.0633	0.464556	30.6663	0.524749	42.847	0.146257	49.594	0.537356					-0.814667	0.955196	-0.484	0.612081	-0.473	0.284645	-0.719	0.838238					0.232613	0.259806	0.0581541	0.214691
130	152	4	8.18	SVQSSGPVSREAARKVLASKGID	18.3497	0.928154	30.138	0.32078	42.3293	0.161072	48.7907	0.696092		19.2283	0.500694	30.9807	0.492394	42.8817	0.0760088	49.908	0.527924					-0.878667	1.05459	-0.842667	0.587667	-0.552333	0.178106	-1.11733	0.873641					0.241553	0.078329	0.0151264	0.0963287
130	152	5	8.18	SVQSSGPVSREAARKVLASKGID	18.246	0.983209	29.9217	0.273131	41.82	0.386485	48.433	0.873835		18.9607	0.463789	30.766	0.363336	42.3937	0.377977	49.0967	0.580776					-0.714667	1.08711	-0.844333	0.454547	-0.573667	0.54059	-0.663667	1.04923					0.341938	0.0361168	0.140496	0.343592
130	159	4	9.32	SVQSSGPVSREAARKVLASKGIDIEKEHVL	10.0787	0.38936	18.184	0.437871	29.6853	0.283666	37.5827	0.456469		11.997	0.204888	19.4743	0.221035	29.909	0.168484	38.5823	0.809623					-1.91833	0.439978	-1.29033	0.490497	-0.223667	0.329929	-0.999667	0.929437					0.00464514	0.0205228	0.317359	0.154756
130	159	5	9.32	SVQSSGPVSREAARKVLASKGIDIEKEHVL	9.985	0.415465	18.172	0.450343	30.412	0.354078	37.7403	0.500545		11.7003	0.357662	19.3747	0.424114	30.44	0.263255	39.4783	0.473747					-1.71533	0.548209	-1.20267	0.618612	-0.028	0.441219	-1.738	0.689189					0.0059675	0.028119	0.918751	0.0120543
130	159	6	9.32	SVQSSGPVSREAARKVLASKGIDIEKEHVL	9.895	0.284216	18.051	0.538025	30.649	0.525358	37.2263	0.302546		12.5933	0.345876	20.11	0.483085	30.6343	0.167739	39.4257	0.308247					-2.69833	0.447671	-2.059	0.723078	0.0146667	0.551486	-2.19933	0.431915					0.000566244	0.00812622	0.959206	0.000931632
130	161	3	9.69	SVQSSGPVSREAARKVLASKGIDIEKEHVLVV	8.30267	0.293694	15.5877	0.317585	24.8383	0.234253	31.3223	0.178063		8.41733	0.298594	15.5763	0.212505	24.8663	0.288791	31.098	0.158975					-0.114667	0.418825	0.0113333	0.382124	-0.028	0.371853	0.224333	0.238703					0.658102	0.96403	0.904544	0.181373
130	161	4	9.69	SVQSSGPVSREAARKVLASKGIDIEKEHVLVV	8.56867	0.317308	16.0817	0.386309	25.6607	0.270249	33.1507	0.474591		9.399	0.336822	16.8943	0.344564	26.6153	0.286149	34.2113	0.347917					-0.830333	0.462745	-0.812667	0.517647	-0.954667	0.393593	-1.06067	0.588458					0.0363791	0.0537979	0.0135691	0.0396998
130	161	5	9.69	SVQSSGPVSREAARKVLASKGIDIEKEHVLVV	8.19967	0.282047	15.6677	0.322503	25.0133	0.319093	31.8693	0.311057		8.90133	0.384132	16.481	0.47352	25.6743	0.250752	32.703	0.268535					-0.701667	0.476558	-0.813333	0.572913	-0.661	0.405828	-0.833667	0.410935					0.0687341	0.0785211	0.0514554	0.0257772
130	161	6	9.69	SVQSSGPVSREAARKVLASKGIDIEKEHVLVV	8.38367	0.34786	15.6507	0.313838	24.9753	0.434304	31.3733	0.289365		9.25567	0.448487	16.4443	0.34448	25.4373	0.155327	31.8603	0.305341					-0.872	0.56758	-0.793667	0.466005	-0.462	0.461245	-0.487	0.420673					0.0600362	0.0423457	0.199786	0.116067
153	159	3	6.61	IEKEHVL	1.701	0.146656	3.01367	0.0897236	5.30033	0.286931	12.5857	0.410237		2.293	0.146369	3.52567	0.108891	6.61933	0.229012	16.7053	0.846455					-0.592	0.2072	-0.512	0.141095	-1.319	0.367118	-4.11967	0.940627					0.00782304	0.00362715	0.00355698	0.00529351
153	161	1	8.65	IEKEHVLVV	1.11167	0.14103	1.249	0.0867929	1.74467	0.0635164	3.36933	0.3565		1.23567	0.511215	1.61067	0.30711	1.966	0.173009	3.026	0.308701					-0.124	0.530311	-0.361667	0.319138	-0.221333	0.1843	0.343333	0.471581					0.716159	0.178262	0.142664	0.289937
153	161	2	8.65	IEKEHVLVV	0.573333	0.10351	0.764333	0.0306649	1.29233	0.06146	2.75667	0.210932		1.53567	0.125341	2.109	0.374901	2.32233	0.430855	3.874	0.209616					-0.962333	0.162557	-1.34467	0.376153	-1.03	0.435217	-1.11733	0.297374					0.00067186	0.0237865	0.0505468	0.00292513
153	161	3	8.65	IEKEHVLVV	0.499333	0.0926625	0.831667	0.0594755	1.29567	0.017673	2.58133	0.11041		1.23433	0.0463177	1.31567	0.0635164	1.52767	0.107547	2.75733	0.18279					-0.735	0.103594	-0.484	0.0870153	-0.232	0.108989	-0.176	0.213548					0.00118399	0.000735647	0.0580721	0.248517
160	195	3	13.63	VVCQLPDGVGPYYGGGFSHQGTGWTCDQEGLDPASF	15.295	0.97554	28.603	0.464013	41.4603	0.23418	46.1723	0.656637		16.772	0.273007	29.1747	0.341622	42.1057	0.926441	47.1653	0.484786					-1.477	1.01302	-0.571667	0.576206	-0.645333	0.95558	-0.993	0.816204					0.111049	0.168175	0.350725	0.109155
160	195	4	13.63	VVCQLPDGVGPYYGGGFSHQGTGWTCDQEGLDPASF	14.6387	1.22298	26.898	1.41054	40.1393	0.364167	44.0093	0.713232		16.5417	1.03941	28.1253	0.490416	39.5323	1.5473	44.8053	0.652937					-1.903	1.60501	-1.22733	1.49337	0.607	1.58958	-0.796	0.966968					0.111306	0.26752	0.571514	0.22752
162	195	2	12.98	CQLPDGVGPYYGGGFSHQGTGWTCDQEGLDPASF	13.4313	0.945553	27.839	1.41096	41.7347	0.875317	46.6233	0.446386		13.8273	0.870577	27.091	0.810512	40.9957	1.25772	44.9347	0.187383					-0.396	1.28529	0.748	1.62719	0.739	1.53234	1.68867	0.484121					0.620997	0.480233	0.45502	0.0122006
196	200	1	8.18	LDTEM	38.483	1.97601	64.1167	0.701503	65.938	0.184521	65.8307	1.09596		39.0917	0.832443	65.086	0.84495	66.3887	0.0794124	67.0217	0.302088					-0.608667	2.1442	-0.969333	1.0982	-0.450667	0.200884	-1.191	1.13683					0.653148	0.206396	0.0374623	0.193213
199	215	4	6.44	EMMQGGRFKVTRGKNAT	34.9713	1.31413	47.7433	0.710912	54.0313	0.766619	57.0267	0.96867		38.0733	0.849335	48.7893	2.32107	54.719	0.86145	58.696	1.3327					-3.102	1.56471	-1.046	2.4275	-0.687667	1.15317	-1.66933	1.64755					0.0339647	0.522603	0.359487	0.161393
201	215	3	5.2	MQGGRFKVTRGKNAT	31.6913	0.610313	47.332	0.448278	54.6447	1.25376	57.6617	0.894097		31.4663	0.294661	45.5017	0.634276	54.7047	1.18919	56.8533	1.27883					0.225	0.677722	1.83033	0.776698	-0.06	1.72803	0.808333	1.56039					0.602772	0.0185036	0.959163	0.423897
201	215	5	5.2	MQGGRFKVTRGKNAT	31.4557	0.62475	46.8233	0.295353	53.953	1.24654	57.211	0.913934		31.6037	0.154053	45.3117	0.75627	54.364	1.14271	56.8913	1.314					-0.148	0.643463	1.51167	0.811898	-0.411	1.69105	0.319667	1.60058					0.72217	0.0588472	0.697922	0.751848
201	228	3	7.92	MQGGRFKVTRGKNATIYIGGTAHELGHS	14.035	1.06917	19.055	0.329965	26.483	0.872129	39.0993	1.32514		14.484	0.475198	19.6917	0.439154	26.6597	0.299876	39.111	0.277611					-0.449	1.17002	-0.636667	0.549303	-0.176667	0.922244	-0.0116667	1.35391					0.556429	0.119961	0.761988	0.989146
201	228	4	7.92	MQGGRFKVTRGKNATIYIGGTAHELGHS	15.8923	0.931561	21.4833	0.410342	28.612	1.43901	40.1043	1.24199		16.7643	0.700688	22.5013	0.608323	29.2793	0.420535	41.7903	0.930485					-0.872	1.16566	-1.018	0.733783	-0.667333	1.4992	-1.686	1.55188					0.269878	0.0834519	0.511429	0.138748
201	228	5	7.92	MQGGRFKVTRGKNATIYIGGTAHELGHS	14.3947	1.10408	19.4463	0.239419	26.3643	0.743823	38.1667	0.991872		14.236	0.492046	19.6247	0.183511	26.787	0.239067	38.7933	0.494727					0.158667	1.20876	-0.178333	0.301658	-0.422667	0.781297	-0.626667	1.10841					0.836771	0.362871	0.434192	0.401583
201	228	6	7.92	MQGGRFKVTRGKNATIYIGGTAHELGHS	14.079	1.08754	19.655	0.314477	26.5833	0.55762	38.8383	1.77426		14.1363	0.545059	19.969	0.383144	27.091	0.303317	39.7537	0.742991					-0.0573333	1.21649	-0.314	0.495676	-0.507667	0.634777	-0.915333	1.92355					0.939745	0.336046	0.256111	0.476887
201	247	3	10.47	MQGGRFKVTRGKNATIYIGGTAHELGHSFGLPHTGDGWNYPDAGASL	8.942	0.204714	13.2733	0.42101	19.9383	0.404437	29.889	0.441317		8.844	0.383355	13.0747	0.262727	20.4303	0.550769	29.6443	0.169742					0.098	0.434591	0.198667	0.496261	-0.492	0.683312	0.244667	0.472835					0.720312	0.533717	0.28687	0.44713
201	247	4	10.47	MQGGRFKVTRGKNATIYIGGTAHELGHSFGLPHTGDGWNYPDAGASL	8.83533	0.229193	13.1367	0.446163	19.8353	0.303408	30.261	0.249327		8.87967	0.326546	12.9457	0.386105	20.558	0.27835	29.8033	0.66269					-0.0443333	0.398951	0.191	0.590033	-0.722667	0.411747	0.457667	0.708041					0.858373	0.603456	0.0386138	0.356231
201	247	5	10.47	MQGGRFKVTRGKNATIYIGGTAHELGHSFGLPHTGDGWNYPDAGASL	8.667	0.253053	12.9983	0.486519	19.591	0.270252	29.085	0.110436		8.445	0.326914	12.5017	0.23811	20.1087	0.298235	28.836	0.12435					0.222	0.413411	0.496667	0.541661	-0.517667	0.402468	0.249	0.16631					0.408223	0.214753	0.0902	0.0614225
201	247	6	10.47	MQGGRFKVTRGKNATIYIGGTAHELGHSFGLPHTGDGWNYPDAGASL	8.59067	0.287945	12.8803	0.456094	19.505	0.312476	29.02	0.0533292		8.341	0.305241	12.3847	0.248725	20.0457	0.274055	28.7647	0.1315					0.249667	0.419624	0.495667	0.519505	-0.540667	0.415629	0.255333	0.141903					0.362198	0.193306	0.0891072	0.0619726
201	247	7	10.47	MQGGRFKVTRGKNATIYIGGTAHELGHSFGLPHTGDGWNYPDAGASL	8.556	0.278095	12.748	0.452423	19.1997	0.28866	28.637	0.131114		8.60233	0.25056	12.574	0.286503	19.928	0.267602	28.5653	0.0906661					-0.0463333	0.374322	0.174	0.53551	-0.728333	0.393618	0.0716667	0.159409					0.841261	0.609307	0.0329364	0.48399
207	215	2	3.31	KVTRGKNAT	17.249	0.838213	39.5623	0.986309	53.1443	2.12827	57.2317	0.336396		17.7793	0.159287	37.688	1.3221	52.4307	2.64604	54.224	1.85854					-0.530333	0.853214	1.87433	1.64947	0.713667	3.39574	3.00767	1.88874					0.389544	0.125917	0.735407	0.102961
207	228	4	7.11	KVTRGKNATIYIGGTAHELGHS	4.34333	1.41361	8.42267	0.317903	17.1683	0.603205	32.3843	0.801162		4.87767	0.803387	8.53967	0.302538	17.799	0.580308	32.1937	0.242908					-0.534333	1.62595	-0.117	0.438853	-0.630667	0.837026	0.190667	0.837177					0.607265	0.673299	0.260497	0.724585
207	228	5	7.11	KVTRGKNATIYIGGTAHELGHS	4.365	1.41818	8.39033	0.403282	17.076	0.68544	32.327	0.856639		5.32033	0.748463	8.81667	0.412095	17.8373	0.510314	31.909	0.154049					-0.955333	1.60357	-0.426333	0.576592	-0.761333	0.854546	0.418	0.87038					0.37667	0.269168	0.203184	0.488515
207	247	3	10.67	KVTRGKNATIYIGGTAHELGHSFGLPHTGDGWNYPDAGASL	4.24667	0.474276	8.07333	0.266303	15.5987	0.189043	27.619	0.109914		4.51467	0.284001	8.19333	0.294914	16.1333	0.0441173	26.725	0.185389					-0.268	0.552805	-0.12	0.397356	-0.534667	0.194123	0.894	0.215523					0.456015	0.624507	0.0336066	0.00420121
207	247	4	10.67	KVTRGKNATIYIGGTAHELGHSFGLPHTGDGWNYPDAGASL	4.71433	0.383727	8.349	0.369899	15.0263	0.224567	26.5677	0.620008		4.87833	0.223583	8.397	0.277346	16.015	0.329331	25.655	0.33186					-0.164	0.444112	-0.048	0.462327	-0.988667	0.398609	0.912667	0.703236					0.56519	0.867039	0.0164909	0.108568
207	247	5	10.67	KVTRGKNATIYIGGTAHELGHSFGLPHTGDGWNYPDAGASL	4.79	0.402337	8.603	0.288023	16.186	0.258215	27.342	0.0175214		4.942	0.221678	8.51833	0.243742	16.7023	0.183195	26.7953	0.155661					-0.152	0.459365	0.0846667	0.377316	-0.516333	0.3166	0.546667	0.156644					0.607137	0.717972	0.0542133	0.0244527
216	247	4	11.71	IYIGGTAHELGHSFGLPHTGDGWNYPDAGASL	5.24	0.269802	8.71367	0.205062	14.7103	0.165558	24.219	0.112743		5.565	0.190071	8.836	0.13927	15.0547	0.242665	23.4617	0.0835005					-0.325	0.33003	-0.122333	0.247884	-0.344333	0.293761	0.757333	0.140297					0.171723	0.451172	0.1218	0.00104612
218	247	4	11.3	IGGTAHELGHSFGLPHTGDGWNYPDAGASL	5.97733	0.169356	10.0423	0.36809	15.4013	0.122688	21.5877	0.249969		6.52067	0.244111	10.5187	0.151001	15.847	0.38771	21.3973	0.0421584					-0.543333	0.297105	-0.476333	0.397859	-0.445667	0.406659	0.190333	0.253499					0.0399519	0.141018	0.175033	0.318689
229	247	2	12.39	FGLPHTGDGWNYPDAGASL	10.8443	0.198054	18.7267	0.455935	28.59	0.120876	37.665	0.0816639		11.8573	0.343595	19.739	0.437661	29.5153	1.05345	37.5113	0.398314					-1.013	0.396589	-1.01233	0.631999	-0.925333	1.06036	0.153667	0.4066					0.0190757	0.0512037	0.268109	0.582365
248	258	2	5.71	MGHGNSTYGDE	8.41433	0.471903	16.847	0.767381	33.0813	0.552142	41.8407	0.92803		9.91167	0.29746	17.6153	0.527034	36.767	1.14731	44.2347	2.1872					-1.49733	0.55783	-0.768333	0.930934	-3.68567	1.27325	-2.394	2.37594					0.0146835	0.23919	0.0166639	0.189209
248	266	4	6.38	MGHGNSTYGDELRHEGKGA	17.177	0.228974	20.95	0.270838	28.952	0.855858	35.9047	0.508372		21.7817	0.144362	24.0003	0.405813	30.399	0.698062	36.7767	1.00316					-4.60467	0.270683	-3.05033	0.487891	-1.447	1.10444	-0.872	1.12462					3.62347e-05	0.000838824	0.0888906	0.272834
248	272	3	7.88	MGHGNSTYGDELRHEGKGAYLAPTD	6.17067	0.258274	10.068	0.155242	21.7663	0.640965	31.122	0.590386		8.09533	0.516838	11.8033	0.466676	21.5223	0.260185	31.9757	0.545547					-1.92467	0.577777	-1.73533	0.491819	0.244	0.691761	-0.853667	0.803852					0.0108289	0.0157543	0.590838	0.139881
248	272	4	7.88	MGHGNSTYGDELRHEGKGAYLAPTD	6.34467	0.248194	10.409	0.225309	21.435	0.502184	30.2317	0.543964		7.35167	0.35987	11.3557	0.261198	21.425	0.205241	31.05	0.565594					-1.007	0.437157	-0.946667	0.344947	0.01	0.542506	-0.818333	0.784726					0.0209723	0.00950384	0.981343	0.144118
248	273	2	8.12	MGHGNSTYGDELRHEGKGAYLAPTDA	5.85833	0.328061	9.53367	0.111733	20.6267	0.466815	29.3743	0.646542		5.86	0.279802	9.82367	0.340955	20.1143	0.209132	29.7393	0.197424					-0.00166667	0.431177	-0.29	0.358796	0.512333	0.51152	-0.365	0.676012					0.994241	0.276102	0.187979	0.431923
248	273	3	8.12	MGHGNSTYGDELRHEGKGAYLAPTDA	5.909	0.326605	9.541	0.0742765	20.2503	0.509789	28.8533	0.615046		5.95033	0.258539	9.65333	0.284714	19.6573	0.213451	29.0677	0.314446					-0.0413333	0.416549	-0.112333	0.294244	0.593	0.552671	-0.214333	0.690766					0.869374	0.561353	0.171534	0.629683
248	273	4	8.12	MGHGNSTYGDELRHEGKGAYLAPTDA	5.86	0.318737	9.53	0.151248	20.2737	0.561429	28.7867	0.551917		5.86233	0.280807	9.624	0.292364	19.65	0.22349	29.1423	0.26243					-0.00233333	0.424789	-0.094	0.32917	0.623667	0.604277	-0.355667	0.611131					0.994171	0.652311	0.185194	0.391175
248	273	5	8.12	MGHGNSTYGDELRHEGKGAYLAPTDA	5.86933	0.3445	9.77867	0.151335	20.6103	0.479306	29.1743	0.601028		6.05833	0.333169	10.4937	1.30129	20.19	0.165036	29.7487	0.396122					-0.189	0.479251	-0.715	1.31006	0.420333	0.506923	-0.574333	0.719824					0.530731	0.443224	0.265514	0.249062
248	274	3	9.12	MGHGNSTYGDELRHEGKGAYLAPTDAL	4.491	0.0825288	7.973	0.17406	18.075	0.489108	25.6737	0.279027		6.84	0.397891	10.2447	0.487972	19.8273	0.244103	28.134	0.46277					-2.349	0.406359	-2.27167	0.518086	-1.75233	0.546638	-2.46033	0.540382					0.00751382	0.00865177	0.0122641	0.00308683
248	274	4	9.12	MGHGNSTYGDELRHEGKGAYLAPTDAL	5.919	0.268769	9.146	0.0620242	18.8567	0.328972	26.7357	0.0517912		6.94833	0.57672	10.5607	0.123322	19.6807	0.181302	28.031	0.366247					-1.02933	0.636273	-1.41467	0.138041	-0.824	0.375623	-1.29533	0.369891					0.0725128	0.000405262	0.0306622	0.0240881
248	274	5	9.12	MGHGNSTYGDELRHEGKGAYLAPTDAL	5.46067	0.174701	8.68667	0.200861	18.486	0.429894	26.2187	0.248001		6.606	0.376453	10.067	0.272512	19.3013	0.0843347	27.801	0.18796					-1.14533	0.415015	-1.38033	0.338539	-0.815333	0.438088	-1.58233	0.311181					0.0197078	0.00291863	0.0758166	0.00126493
248	276	2	9.84	MGHGNSTYGDELRHEGKGAYLAPTDALKL	4.101	0.0975551	6.73733	0.146493	15.4557	0.288815	22.4303	0.266476		4.29267	0.225704	7.05667	0.427603	15.3573	0.0927919	22.6997	0.198676					-0.191667	0.245885	-0.319333	0.452001	0.0983333	0.303356	-0.269333	0.332388					0.279005	0.323536	0.622534	0.240432
248	276	3	9.84	MGHGNSTYGDELRHEGKGAYLAPTDALKL	4.241	0.0524214	6.862	0.177223	15.354	0.268559	22.1967	0.192443		4.46067	0.168049	7.05633	0.229827	15.1807	0.144341	22.4017	0.174712					-0.219667	0.176035	-0.194333	0.290221	0.173333	0.304891	-0.205	0.259921					0.142566	0.311604	0.393024	0.243759
248	276	4	9.84	MGHGNSTYGDELRHEGKGAYLAPTDALKL	3.70767	0.109002	6.548	0.154881	14.9817	0.270267	21.827	0.270202		3.77167	0.220051	6.49333	0.297002	14.7467	0.132228	21.9467	0.119308					-0.064	0.245568	0.0546667	0.33496	0.235	0.30088	-0.119667	0.29537					0.688721	0.795827	0.270229	0.530352
248	276	5	9.84	MGHGNSTYGDELRHEGKGAYLAPTDALKL	4.19633	0.0960746	6.799	0.156272	15.2533	0.263067	22.0587	0.216153		4.35933	0.229548	6.83767	0.244758	14.9047	0.175984	22.1407	0.217187					-0.163	0.248843	-0.0386667	0.290392	0.348667	0.316504	-0.082	0.306419					0.351659	0.829613	0.139807	0.669671
248	276	6	9.84	MGHGNSTYGDELRHEGKGAYLAPTDALKL	4.51367	0.184998	7.10667	0.147697	15.5463	0.246265	22.0777	0.295781		4.72233	0.296328	7.18067	0.189859	15.3983	0.136972	22.4233	0.262374					-0.208667	0.349335	-0.074	0.240542	0.148	0.281794	-0.345667	0.395382					0.370054	0.620421	0.423936	0.202433
248	286	3	12.02	MGHGNSTYGDELRHEGKGAYLAPTDALKLASVPLFNGVE	2.65	0.215446	4.618	0.17941	11.3197	0.144956	18.081	0.219062		3.15467	0.128633	4.97333	0.151447	11.8893	0.191858	18.3397	0.201361					-0.504667	0.250925	-0.355333	0.234786	-0.569667	0.240461	-0.258667	0.297547					0.0347856	0.0613484	0.0170964	0.20659
248	286	5	12.02	MGHGNSTYGDELRHEGKGAYLAPTDALKLASVPLFNGVE	2.67733	0.163861	4.53867	0.131508	10.9563	0.144549	17.7103	0.153644		2.981	0.0480729	4.78467	0.20055	11.7593	0.426111	18.2607	0.145136					-0.303667	0.170767	-0.246	0.239822	-0.803	0.449961	-0.550333	0.211354					0.0757547	0.160392	0.0691964	0.0108114
259	273	3	6.54	LRHEGKGAYLAPTDA	6.28333	0.404744	7.917	0.290703	12.7533	0.217523	20.5157	0.244009		8.13867	0.613362	9.40567	0.556552	14.736	0.924586	22.7517	1.35918					-1.85533	0.734867	-1.48867	0.6279	-1.98267	0.949829	-2.236	1.38091					0.0164664	0.0256459	0.0593858	0.0996853
274	286	2	12.54	LKLASVPLFNGVE	1.70967	0.15618	2.553	0.0663023	5.66367	0.0262742	12.079	0.107503		1.79733	0.214491	2.92333	0.0943416	7.19033	0.143465	13.056	0.06755					-0.0876667	0.265327	-0.370333	0.11531	-1.52667	0.145852	-0.977	0.126965					0.631629	0.00592501	0.00214701	0.000627363
274	295	2	13.89	LKLASVPLFNGVETELPADASF	22.904	0.456516	28.2957	0.3073	30.623	0.254564	36.36	0.130985		23.086	0.0636632	28.3913	0.498953	32.4353	0.414659	37.1963	0.188022					-0.182	0.460934	-0.0956667	0.585993	-1.81233	0.486565	-0.836333	0.229149					0.562441	0.793335	0.00545146	0.00435872
277	286	2	12.02	ASVPLFNGVE	1.98067	0.179567	3.02667	0.0474377	7.10167	0.0583467	15.5393	0.1455		2.29467	0.180478	3.64633	0.12384	9.24367	0.0769177	16.88	0.0207846					-0.314	0.254591	-0.619667	0.132615	-2.142	0.0965436	-1.34067	0.146977					0.0982861	0.00488668	5.75913e-06	0.00347004
277	295	2	13.73	ASVPLFNGVETELPADASF	27.2097	0.325657	33.7287	0.583857	36.5353	0.124717	43.1243	0.278633		27.465	0.216631	34.1643	0.855038	38.5687	0.850454	44.427	0.139524					-0.255333	0.391128	-0.435667	1.03536	-2.03333	0.85955	-1.30267	0.311614					0.330972	0.510114	0.0511114	0.00612001
285	295	1	10.99	VETELPADASF	49.7057	0.621206	60.8713	1.36754	62.548	0.657414	66.1843	0.291521		50.4937	0.44003	61.4913	0.766501	64.7287	0.888491	67.9717	0.483158					-0.788	0.761264	-0.62	1.5677	-2.18067	1.10526	-1.78733	0.564292					0.155456	0.5417	0.0306429	0.0093702
287	295	1	10.57	TELPADASF	54.2217	0.81362	68.7103	1.22498	69.1127	0.942104	69.4637	0.151583		53.3737	0.566485	67.6513	1.10792	69.957	0.905411	69.8057	0.422725					0.848	0.991404	1.059	1.65169	-0.844333	1.30665	-0.342	0.449081					0.219451	0.330424	0.323161	0.290075
287	307	3	12.96	TELPADASFGRMLGKYVPGSF	41.217	0.39247	57.9553	1.13785	65.4737	0.488452	68.8183	0.461824		39.1017	1.17107	54.376	0.808065	63.1033	0.594352	66.498	1.26246					2.11533	1.23508	3.57933	1.39559	2.37033	0.769311	2.32033	1.34428					0.0760271	0.0142487	0.00656383	0.0723111
296	307	3	10.37	GRMLGKYVPGSF	29.247	0.622505	46.6063	0.84502	58.7193	0.449219	66.8423	0.185001		27.0287	0.52339	45.691	0.913929	57.3987	0.698473	65.815	0.448405					2.21833	0.813296	0.915333	1.24472	1.32067	0.830459	1.02733	0.485069					0.00978718	0.272628	0.0605477	0.0430039
308	336	5	8.96	ERLEAIPVKDGLRLKGRVHLTRPAYGIVA	10.147	0.451083	14.167	0.369382	15.0113	0.122492	16.964	0.364967		9.30667	0.0399541	12.1157	0.534143	14.0167	0.397814	15.7177	0.410342					0.840333	0.452849	2.05133	0.649424	0.994667	0.416246	1.24633	0.549164					0.0832234	0.00758815	0.0392726	0.0172866
308	336	6	8.96	ERLEAIPVKDGLRLKGRVHLTRPAYGIVA	10.2077	0.57858	14.556	0.445076	15.5367	0.163121	17.1677	0.243324		9.87933	0.219978	13.2047	0.344467	15.4403	0.335347	17.0017	0.304323					0.328333	0.618987	1.35133	0.562806	0.0963333	0.372915	0.166	0.389639					0.438281	0.0162163	0.682047	0.497901
308	345	4	9.45	ERLEAIPVKDGLRLKGRVHLTRPAYGIVAHLDPPGGSD	10.996	0.217	14.2387	0.445805	14.9913	0.134106	16.3087	0.333656		10.4263	0.81411	12.3407	0.31293	14.4077	0.611469	15.666	0.354763					0.569667	0.842534	1.898	0.544672	0.583667	0.626002	0.642667	0.487015					0.34908	0.00532671	0.237222	0.0849667
308	345	5	9.45	ERLEAIPVKDGLRLKGRVHLTRPAYGIVAHLDPPGGSD	11.765	0.173853	14.7963	0.607846	15.2343	0.157786	16.2257	0.352371		9.83733	0.441357	12.149	0.666541	13.8437	0.20155	15.4423	1.07776					1.92767	0.474364	2.64733	0.902083	1.39067	0.255966	0.783333	1.1339					0.00919654	0.00720445	0.000922792	0.334354
308	345	6	9.45	ERLEAIPVKDGLRLKGRVHLTRPAYGIVAHLDPPGGSD	10.9897	0.342687	14.8353	0.461569	15.7477	0.0802081	18.4797	0.456119		9.90667	0.497705	12.271	0.348888	14.6107	0.501648	16.8387	0.497848					1.083	0.604272	2.56433	0.578593	1.137	0.508019	1.641	0.675201					0.0424313	0.00205829	0.0559992	0.0138849
311	333	5	8.08	EAIPVKDGLRLKGRVHLTRPAYG	9.86633	1.03809	13.52	0.601155	14.5827	0.146753	15.7603	0.321338		9.787	0.818878	13.394	0.804635	14.446	0.459305	16.6373	0.267313					0.0793333	1.32219	0.126	1.0044	0.136667	0.48218	-0.877	0.417989					0.922668	0.839909	0.668912	0.023135
311	345	3	9.32	EAIPVKDGLRLKGRVHLTRPAYGIVAHLDPPGGSD	9.85667	0.142019	12.0573	0.364898	12.426	0.119716	13.3133	0.194377		9.75367	0.734189	11.1797	0.299937	11.925	0.434703	13.3787	0.310857					0.103	0.747799	0.877667	0.472348	0.501	0.450887	-0.0653333	0.366626					0.831158	0.0343944	0.177898	0.769756
311	345	4	9.32	EAIPVKDGLRLKGRVHLTRPAYGIVAHLDPPGGSD	9.733	0.200816	11.9153	0.418474	12.354	0.140503	13.2943	0.170086		9.111	0.480729	10.6503	0.459348	11.539	0.452623	12.8203	0.369098					0.622	0.520987	1.265	0.621386	0.815	0.473929	0.474	0.406402					0.14096	0.0246261	0.0784683	0.14331
311	345	5	9.32	EAIPVKDGLRLKGRVHLTRPAYGIVAHLDPPGGSD	9.652	0.180233	11.7503	0.424528	12.2297	0.127005	13.1603	0.160026		8.92733	0.453531	10.394	0.533902	11.276	0.400658	12.576	0.308409					0.724667	0.488031	1.35633	0.682111	0.953667	0.420306	0.584333	0.347454					0.0942288	0.028333	0.0433504	0.0608664
311	355	4	10.16	EAIPVKDGLRLKGRVHLTRPAYGIVAHLDPPGGSDYDSNAVGASL	9.07433	0.204688	12.5443	0.634486	14.1457	0.109738	17.8143	0.079877		7.989	0.317126	10.295	0.36876	12.504	0.133787	15.3857	0.566989					1.08533	0.377447	2.24933	0.733864	1.64167	0.173036	2.42867	0.572588					0.0113489	0.0108971	0.000104057	0.0161132
311	355	5	10.16	EAIPVKDGLRLKGRVHLTRPAYGIVAHLDPPGGSDYDSNAVGASL	7.91367	0.201222	10.637	0.22883	13.2827	0.15513	17.301	0.285501		7.74167	0.337002	9.745	0.352473	12.5207	0.249308	15.5613	0.572819					0.172	0.392506	0.892	0.420238	0.762	0.293632	1.73967	0.640025					0.501933	0.027611	0.0159733	0.0192468
311	355	6	10.16	EAIPVKDGLRLKGRVHLTRPAYGIVAHLDPPGGSDYDSNAVGASL	7.981	0.168573	10.7147	0.276934	13.3737	0.141352	17.411	0.287908		7.58667	0.347699	9.63533	0.356452	12.5743	0.261554	15.5233	0.456502					0.394333	0.386408	1.07933	0.451387	0.799333	0.297306	1.88767	0.539709					0.178159	0.0162408	0.017688	0.00638127
337	345	2	5.81	HLDPPGGSD	34.3087	0.0621798	34.3107	0.190322	33.2563	0.817274	33.607	0.585501		33.3197	0.70969	33.3823	1.839	33.2843	1.13247	34.2313	1.28652					0.989	0.712409	0.928333	1.84882	-0.028	1.39658	-0.624333	1.41348					0.136431	0.475655	0.967295	0.507791
337	352	2	7.91	HLDPPGGSDYDSNAVG	19.849	0.397457	23.998	0.319019	30.3467	0.400112	37.4437	0.434154		20.5537	0.623731	24.732	0.393279	30.1973	0.621381	33.635	1.06658					-0.704667	0.739603	-0.734	0.5064	0.149333	0.739056	3.80867	1.15156					0.185824	0.066998	0.74488	0.0146295
337	355	2	9.79	HLDPPGGSDYDSNAVGASL	15.2603	0.35955	19.3697	0.439592	28.1807	0.353245	37.988	0.142201		15.6813	0.831878	19.6833	0.538463	27.7427	0.311617	33.9647	0.854125					-0.421	0.906254	-0.313667	0.695114	0.438	0.47105	4.02333	0.865882					0.485925	0.477469	0.184393	0.0128413
346	352	1	5.84	YDSNAVG	3.55933	0.80034	7.447	0.259098	15.188	0.5507	30.1907	0.295163		4.58467	0.347684	8.39467	0.281198	13.9953	0.307093	20.9203	1.55072					-1.02533	0.872599	-0.947667	0.382367	1.19267	0.630537	9.27033	1.57856					0.142299	0.0116992	0.0419073	0.00742588
346	355	1	9.47	YDSNAVGASL	2.78567	0.315089	7.412	0.121528	19.8343	0.181795	37.8193	0.12721		3.47233	0.328132	7.572	0.255131	18.4943	0.0180093	30.241	1.08811					-0.686667	0.454919	-0.16	0.282597	1.34	0.182685	7.57833	1.09552					0.0596102	0.397353	0.0059204	0.00615494
353	361	2	8.86	ASLDEKGEF	9.63467	0.915737	16.4363	0.239609	24.3903	0.141083	40.911	0.35384		11.0793	0.912897	17.4777	0.522763	25.6587	0.889316	41.0827	0.764025					-1.44467	1.29304	-1.04133	0.57506	-1.26833	0.900437	-0.171667	0.841984					0.126508	0.056665	0.128496	0.760734
356	361	1	7.36	DEKGEF	3.65133	0.279289	13.9203	0.159695	19.8043	0.0515978	32.568	0.842081		5.15533	0.449858	15.589	0.865972	20.4827	0.219402	33.7283	0.689544					-1.504	0.529504	-1.66867	0.880573	-0.678333	0.225388	-1.16033	1.08838					0.0132051	0.0732632	0.0219624	0.140787
356	361	2	7.36	DEKGEF	3.638	0.265034	13.2267	0.0977258	18.8907	0.0972077	31.7427	0.345471		3.95667	0.217709	13.0693	0.400002	18.616	0.0900666	31.007	0.302496					-0.318667	0.342987	0.157333	0.411767	0.274667	0.132519	0.735667	0.459189					0.191703	0.572632	0.0301704	0.0475926
356	362	1	6.95	DEKGEFD	5.51933	0.615615	18.668	0.0868504	24.0187	0.197536	32.4183	0.323336		7.338	0.939504	19.7707	0.729428	24.4393	1.26385	34.478	1.31021					-1.81867	1.12323	-1.10267	0.73458	-0.420667	1.2792	-2.05967	1.34952					0.0587488	0.114876	0.629825	0.105195
363	374	1	9.69	LTICRPGYKGGF	31.9623	0.845634	51.3047	0.844835	64.6313	0.662763	69.3603	0.264443		33.6743	0.265076	52.4307	1.12701	64.6727	0.412994	72.4057	0.279386					-1.712	0.886207	-1.126	1.40851	-0.0413333	0.780909	-3.04533	0.38469					0.0611194	0.245233	0.927523	0.000171611
364	375	3	9.73	TICRPGYKGGFI	29.087	0.622505	46.4463	0.84502	58.5933	0.508104	66.6837	0.186444		26.8623	0.473198	45.482	0.870445	57.245	0.688068	65.6463	0.441151					2.22467	0.781939	0.964333	1.21315	1.34833	0.85534	1.03733	0.478932					0.0094118	0.243924	0.0561547	0.0406262
366	375	3	7.98	CRPGYKGGFI	35.0737	1.03439	52.8673	0.555934	62.966	0.360429	67.8733	0.7904		41.0887	0.91913	55.3653	0.821164	62.1583	0.710866	68.2587	0.668623					-6.015	1.38375	-2.498	0.991651	0.807667	0.797019	-0.385333	1.03527					0.00174351	0.0157303	0.175961	0.563201
377	384	2	10.15	MRVAVLNC	30.1347	1.25969	50.787	1.10444	63.0037	0.565788	63.2023	1.57503		32.0153	0.826857	51.2073	0.791884	62.1977	0.944244	66.566	1.44972					-1.88067	1.50682	-0.420333	1.359	0.806	1.10078	-3.36367	2.14066					0.106687	0.61939	0.286695	0.052977
378	384	2	8.59	RVAVLNC	1.69133	0.635498	2.34067	0.299507	4.60833	0.403988	13.217	0.176689		5.13067	0.592591	6.07733	1.15392	9.13967	0.367222	12.9297	0.403659					-3.43933	0.86892	-3.73667	1.19215	-4.53133	0.545947	0.287333	0.440635					0.00255406	0.0245656	0.000143382	0.349323
378	390	3	8.33	RVAVLNCDSTRSM	9.06833	0.678434	10.3097	0.524893	12.9933	0.544924	20.1853	0.319209		12.636	0.287771	13.1803	0.585657	16.8503	1.15766	21.298	0.366337					-3.56767	0.736943	-2.87067	0.786452	-3.857	1.2795	-1.11267	0.485898					0.00526583	0.00327125	0.0153317	0.01728
378	393	3	11.14	RVAVLNCDSTRSMITL	10.2457	2.00998	13.8903	0.271338	16.4423	0.340368	22.146	0.165227		12.6943	0.921088	16.0523	0.904618	19.11	0.862155	23.14	1.29613					-2.44867	2.21097	-2.162	0.944436	-2.66767	0.92691	-0.994	1.30662					0.157023	0.0443564	0.0217183	0.313926
383	390	2	5.3	NCDSTRSM	16.521	0.187574	17.7053	0.326858	21.2007	0.814696	32.707	0.232792		17.5687	0.275131	18.063	0.25268	21.7903	0.670114	32.9317	0.919025					-1.04767	0.332988	-0.357667	0.413138	-0.589667	1.05488	-0.224667	0.94805					0.00804718	0.213297	0.382695	0.711843
383	393	2	10.73	NCDSTRSMITL	12.9487	0.550211	19.651	0.412524	22.0993	0.329069	28.048	0.125048		12.8753	0.478307	19.069	0.346813	22.6923	0.814043	27.8713	0.161103					0.0733333	0.729047	0.582	0.538939	-0.593	0.878039	0.176667	0.20394					0.869281	0.138196	0.334655	0.224131
385	393	2	10.93	DSTRSMITL	15.9283	0.446169	24.209	0.284652	26.706	0.371618	33.878	0.133839		15.5533	0.378437	24.214	0.371892	27.957	0.683895	35.5707	0.16736					0.375	0.585048	-0.005	0.468328	-1.251	0.77834	-1.69267	0.214295					0.334579	0.982418	0.0683856	0.000234481
385	407	4	12.49	DSTRSMITLPVWMDARGTKAPSL	32.344	0.430777	38.5957	0.347828	41.4007	0.654242	48.6397	0.0991077		32.5513	0.182933	39.717	0.696991	44.3523	0.283588	53.2423	0.276017					-0.207333	0.46801	-1.12133	0.778962	-2.95167	0.71306	-4.60267	0.293271					0.50311	0.0900033	0.00753727	0.000366365
390	397	2	14.86	MITLPVWM	7.405	0.360416	18.8063	0.406205	22.8063	0.551765	37.836	1.97828		15.4773	2.10457	28.917	1.89556	35.566	1.87031	62.7607	1.96007					-8.07233	2.13521	-10.1107	1.9386	-12.7597	1.95	-24.9247	2.78487					0.0195024	0.00886522	0.00412147	0.000101305
390	407	3	12.96	MITLPVWMDARGTKAPSL	37.0917	0.591451	45.174	0.699235	48.352	0.319005	54.3693	0.319902		41.9457	1.00441	51.876	0.798016	56.3087	0.675102	63.2807	0.406758					-4.854	1.16562	-6.702	1.06102	-7.95667	0.746677	-8.91133	0.517484					0.0042682	0.000430251	0.000460633	1.25507e-05
391	397	2	14.71	ITLPVWM	0.746667	0.023029	1.73633	0.0421466	4.84667	0.213078	24.0567	0.434665		1.17033	0.254372	2.80033	0.346113	11.957	0.308757	40.2223	1.6951					-0.423667	0.255413	-1.064	0.34867	-7.11033	0.375144	-16.1657	1.74995					0.100486	0.0312271	1.30204e-05	0.00231459
391	399	2	14.61	ITLPVWMDA	10.9063	0.617957	15.6483	0.205598	23.489	0.238648	38.8693	0.389693		19.3583	1.20006	29.205	1.79476	36.5177	2.50976	55.9937	1.106					-8.452	1.34982	-13.5567	1.80649	-13.0287	2.52108	-17.1243	1.17264					0.00174457	0.00529686	0.0116867	0.000453019
391	407	3	12.28	ITLPVWMDARGTKAPSL	38.845	0.254619	43.387	0.708244	46.6317	0.655405	53.5547	0.31273		38.583	0.74921	44.0347	0.658933	49.267	0.896408	58.747	0.764071					0.262	0.791295	-0.647667	0.967368	-2.63533	1.11045	-5.19233	0.825593					0.616162	0.312636	0.0177246	0.00285399
391	409	3	11.82	ITLPVWMDARGTKAPSLAQ	41.9057	0.462651	47.8747	0.61554	50.019	0.27371	55.7753	0.364506		43.4323	0.647352	48.3143	0.726318	51.9927	0.647863	60.2883	0.653943					-1.52667	0.795683	-0.439667	0.952064	-1.97367	0.703309	-4.513	0.748669					0.0343996	0.468216	0.0215488	0.001583
394	407	3	10.32	PVWMDARGTKAPSL	48.137	0.546248	53.1177	0.849778	56.548	0.855016	63.6827	0.334626		47.289	0.711758	53.9647	0.882074	59.7773	0.52967	70.0223	0.832158					0.848	0.89721	-0.847	1.22482	-3.22933	1.00578	-6.33967	0.896917					0.179854	0.298637	0.00856572	0.00215302
394	409	3	9.58	PVWMDARGTKAPSLAQ	53.8057	0.88647	58.332	0.939291	61.0787	0.646372	66.2527	0.439164		54.1397	0.938438	60.3333	1.04679	66.5367	0.984091	74.2023	1.15832					-0.334	1.29093	-2.00133	1.40643	-5.458	1.17738	-7.94967	1.23878					0.675474	0.0700091	0.00237719	0.00305851
397	409	3	6.48	MDARGTKAPSLAQ	67.3557	1.41481	73.1273	0.647438	72.781	1.17806	72.9513	0.723723		67.9757	0.189255	72.0823	2.35392	73.7357	0.57742	75.242	0.965567					-0.62	1.42741	1.045	2.44134	-0.954667	1.31196	-2.29067	1.20669					0.530428	0.527182	0.29618	0.0335594
398	407	2	6.84	DARGTKAPSL	68.1433	1.42022	74.4657	0.587954	73.6397	0.665674	73.8993	0.471642		64.4643	0.170072	71.8027	1.41014	73.5323	0.658477	74.4137	0.833044					3.679	1.43036	2.663	1.5278	0.107333	0.93633	-0.514333	0.957292					0.0449335	0.0647753	0.844685	0.416284
398	407	3	6.84	DARGTKAPSL	68.7697	1.3945	74.932	0.650855	73.956	0.574976	74.3087	0.451737		65.0357	0.155146	72.6143	1.46993	74.0293	0.660459	75.1767	0.760526					3.734	1.4031	2.31767	1.60758	-0.0733333	0.875673	-0.868	0.884571					0.0426071	0.095933	0.888954	0.178219
398	409	2	5.82	DARGTKAPSLAQ	71.177	1.24382	78.318	0.675789	77.1723	1.27023	77.403	0.462646		69.5733	0.145981	75.344	1.5955	77.069	1.04957	77.649	0.912335					1.60367	1.25235	2.974	1.73272	0.103333	1.64775	-0.246	1.02294					0.152379	0.067092	0.918868	0.699111
398	409	3	5.82	DARGTKAPSLAQ	69.9943	1.16639	76.997	0.705243	75.9733	1.23955	76.043	0.61953		68.733	0.130042	74.4663	1.60161	76.213	0.908184	76.6873	0.9714					1.26133	1.17361	2.53067	1.75001	-0.239667	1.53665	-0.644333	1.15214					0.20015	0.0946912	0.801132	0.393179
408	412	1	9.06	AQIVY	48.721	2.593	85.4023	1.68723	93.0203	1.70756	94.6253	0.504334		16.395	0.730951	25.4497	0.469716	69.45	2.67939	94.85	1.51391					32.326	2.69405	59.9527	1.75139	23.5703	3.17725	-0.224667	1.5957					0.00111216	0.000104473	0.000549304	0.827898
408	413	1	12.75	AQIVYF	39	1.986	73.6973	1.9301	82.1643	2.11938	83.45	1.90527		13.1437	0.672817	23.346	2.57821	53.5883	1.43489	87.5837	2.31409					25.8563	2.09687	50.3513	3.22063	28.576	2.55943	-4.13367	2.99751					0.00075529	2.05412e-05	0.000106698	0.0777113
408	419	3	13.27	AQIVYFGDVQNL	30.6393	2.61038	51.8197	2.16301	70.2977	1.10419	73.3527	1.62484		13.304	2.21125	24.079	1.30603	45.892	0.98747	64.065	0.574494					17.3353	3.42107	27.7407	2.52673	24.4057	1.48133	9.28767	1.72341					0.00105171	0.000178182	1.0236e-05	0.00530026
410	419	2	13.22	IVYFGDVQNL	25.062	1.206	48.2517	0.525169	73.3517	0.970139	74.7377	0.598362		8.70267	0.60452	18.4973	0.0811316	39.512	0.455	59.7243	0.500066					16.3593	1.34903	29.7543	0.531399	33.8397	1.07154	15.0133	0.77981					0.000258349	7.71735e-05	2.21825e-05	6.66399e-06
413	419	2	10.43	FGDVQNL	17.55	0.515113	33.205	0.663023	66.299	0.736359	67.4157	0.386		6.16867	0.633884	9.04333	0.478071	27.4393	0.752735	46.8043	1.03472					11.3813	0.816793	24.1617	0.817406	38.8597	1.05301	20.6113	1.10437					2.76955e-05	2.39617e-06	3.7316e-07	0.000196115
414	419	1	7.91	GDVQNL	18.72	0.949645	35.984	0.603401	72.9927	1.15461	73.58	1.11155		10.046	0.824799	14.001	0.567432	36.3487	0.507744	59.0813	0.948401					8.674	1.25782	21.983	0.828295	36.644	1.26132	14.4987	1.46117					0.000307961	1.49893e-06	3.76203e-05	8.10686e-05
420	434	2	6.94	WIRGRTEEARKALAE	12.485	0.531045	22.9007	0.179157	51.1043	0.394756	58.595	0.852002		10.9473	0.206505	13.49	0.194656	27.4307	0.202929	48.139	0.898119					1.53767	0.569784	9.41067	0.264553	23.6737	0.443861	10.456	1.23795					0.0252484	4.96433e-07	2.80026e-06	0.000129897
420	434	3	6.94	WIRGRTEEARKALAE	12.3867	0.629686	22.6097	0.375	50.71	0.38805	57.9893	0.781182		10.5393	0.272258	13.1813	0.273244	27.0037	0.220826	47.4973	0.618355					1.84733	0.686024	9.42833	0.463991	23.7063	0.446483	10.492	0.996297					0.0233157	9.95898e-06	1.64884e-06	7.72368e-05
420	434	4	6.94	WIRGRTEEARKALAE	12.255	0.473361	22.6363	0.322246	50.6353	0.396274	58.0007	0.706402		10.2013	0.274908	12.827	0.251072	27.096	0.324714	47.4937	0.487309					2.05367	0.547399	9.80933	0.408509	23.5393	0.512321	10.507	0.858181					0.0058456	3.47333e-06	2.62106e-07	7.09231e-05
420	434	5	6.94	WIRGRTEEARKALAE	12.2557	0.565524	22.632	0.311283	50.6107	0.428204	57.571	0.237057		10.6467	0.169134	13.158	0.17516	27.2883	0.428171	48.0837	0.611929					1.609	0.590274	9.474	0.357181	23.3223	0.605548	9.48733	0.656242					0.0300415	1.62932e-05	3.03636e-07	0.00035363
435	452	5	11.25	VERRHGSRSEVKEWLPVW	6.87233	0.304073	16.8373	0.476236	41.0133	0.739606	40.0217	0.841247		6.75967	0.216468	12.4293	0.0926139	27.4517	0.337453	32.3237	1.23547					0.112667	0.373254	4.408	0.485157	13.5617	0.812952	7.698	1.49468					0.634167	0.00294497	0.000154064	0.00151234
435	459	6	9.26	VERRHGSRSEVKEWLPVWKRALGRQ	13.1743	0.464174	25.477	0.566049	47.2583	0.467252	51.768	0.288255		11.67	1.9254	18.4883	2.44569	35.098	1.79715	38.0497	1.23739					1.50433	1.98056	6.98867	2.51034	12.1603	1.8569	13.7183	1.27053					0.306579	0.0329002	0.00478113	0.00176401
435	459	7	9.26	VERRHGSRSEVKEWLPVWKRALGRQ	13.2827	0.485502	25.7237	0.518435	47.6823	0.420048	52.098	0.511238		11.135	2.61847	18.1257	1.22456	35.1277	0.834276	38.394	0.657208					2.14767	2.6631	7.598	1.32978	12.5547	0.934054	13.704	0.832639					0.289814	0.00341085	0.000194554	1.52459e-05
