# Supplementary material for: A previously uncharacterized O-glycopeptidase from Akkermansia muciniphila requires the Tn-antigen for cleavage of the peptide bond
Source: J Biol Chem. 2022 Aug 30;298(10):102439. doi: 10.1016/j.jbc.2022.102439 (PMC9513282; doi:10.1016/j.jbc.2022.102439)
Supplement: Table S1 [file mmc3.csv]

Table S1. BLAST search results with catalytic domain of AMUC_1438
Description	Scientific Name	Max Score	Total Score	Query Cover	E value	Per. ident	Acc. Len	Accession
hypothetical protein BHW66_12645 [Akkermansia sp. 54_46]	Akkermansia sp. 54_46	830	830	100%	0	100	636	OLA87840.1
hypothetical protein [Akkermansia sp.]	Akkermansia sp.	830	830	100%	0	99.75	523	MCC8124819.1
glycosyl hydrolase family 98 putative carbohydrate binding module [Akkermansia muciniphila CAG:154]	Akkermansia muciniphila CAG:154	830	830	100%	0	100	639	CDB54516.1
hypothetical protein [Akkermansia sp.]	Akkermansia sp.	830	830	100%	0	100	639	MBE5698982.1
hypothetical protein [Akkermansia sp.]	Akkermansia sp.	829	829	100%	0	100	639	MBE5697122.1
NPCBM/NEW2 domain-containing protein [Akkermansia sp.]	Akkermansia sp.	829	829	100%	0	100	636	MCD8247604.1
NPCBM/NEW2 domain-containing protein [Akkermansia sp.]	Akkermansia sp.	829	829	100%	0	100	636	MBP8010512.1
NPCBM/NEW2 domain-containing protein [Akkermansia sp.]	Akkermansia sp.	829	829	100%	0	100	636	MCD8320498.1
NPCBM/NEW2 domain-containing protein [Akkermansia sp.]	Akkermansia sp.	828	828	100%	0	99.5	636	MCC8093593.1
TPA: hypothetical protein [Akkermansia sp.]	Akkermansia sp.	801	801	99%	0	95.75	639	HBI12382.1
TPA: hypothetical protein [Akkermansia sp.]	Akkermansia sp.	801	801	99%	0	95.75	639	HBN17429.1
NPCBM/NEW2 domain-containing protein [Akkermansia sp.]	Akkermansia sp.	795	795	100%	0	95.01	636	MCD8272075.1
NPCBM/NEW2 domain-containing protein [Akkermansia]	Akkermansia	748	748	99%	0	92.25	634	WP_180975249.1
NPCBM/NEW2 domain-containing protein [Akkermansia sp. B2-R-115]	Akkermansia sp. B2-R-115	748	748	99%	0	92.25	634	WP_250715825.1
TPA: hypothetical protein [Akkermansia sp.]	Akkermansia sp.	747	747	99%	0	92	637	HCL34239.1
glycosyl hydrolase family 98 putative carbohydrate binding module [Akkermansia sp. CAG:344]	Akkermansia sp. CAG:344	747	747	99%	0	92	637	CDD96210.1
NPCBM/NEW2 domain-containing protein [Akkermansia sp.]	Akkermansia sp.	746	746	99%	0	92	634	MBS6839985.1
NPCBM/NEW2 domain-containing protein [Akkermansia]	Akkermansia	746	746	99%	0	92	634	WP_180970969.1
NPCBM/NEW2 domain-containing protein [Akkermansia sp.]	Akkermansia sp.	742	742	100%	0	88.78	634	MCC8147613.1
NPCBM/NEW2 domain-containing protein [Akkermansia sp.]	Akkermansia sp.	742	742	89%	0	100	570	MBP7301259.1
NPCBM/NEW2 domain-containing protein [Akkermansia sp.]	Akkermansia sp.	736	736	95%	0	93.75	634	MCD8064286.1
NPCBM/NEW2 domain-containing protein [Akkermansia]	Akkermansia	736	736	95%	0	93.75	634	WP_180972966.1
NPCBM/NEW2 domain-containing protein [Akkermansia sp.]	Akkermansia sp.	735	735	95%	0	93.75	634	MBS5507350.1
NPCBM/NEW2 domain-containing protein [Akkermansia sp.]	Akkermansia sp.	709	709	100%	0	82.04	634	MBS7151735.1
NPCBM/NEW2 domain-containing protein [Akkermansiaceae bacterium]	Akkermansiaceae bacterium	707	707	100%	0	83.04	634	MCD8061854.1
NPCBM/NEW2 domain-containing protein [unclassified Akkermansia]	unclassified Akkermansia	706	706	97%	0	84.73	633	WP_161981204.1
hypothetical protein F2A16_00820 [Akkermansia sp. BIOML-A67]	Akkermansia sp. BIOML-A67	706	706	97%	0	84.73	636	KAA3150800.1
NPCBM/NEW2 domain-containing protein [unclassified Akkermansia]	unclassified Akkermansia	701	701	100%	0	82.04	634	WP_067571261.1
NPCBM/NEW2 domain protein [Akkermansia sp. KLE1797]	Akkermansia sp. KLE1797	701	701	100%	0	82.04	637	KXT53251.1
hypothetical protein [Bacteroides caccae]	Bacteroides caccae	586	586	80%	0	85.23	356	WP_205074091.1
hypothetical protein [Akkermansia sp.]	Akkermansia sp.	462	462	92%	7.00E-158	57.44	433	MBQ8517508.1
hypothetical protein [Akkermansia sp.]	Akkermansia sp.	457	457	92%	7.00E-156	56.92	433	MBQ3144563.1
NPCBM/NEW2 domain-containing protein [Akkermansia glycaniphila]	Akkermansia glycaniphila	350	350	92%	2.00E-111	50	625	WP_067773642.1
NPCBM/NEW2 domain-containing protein [Akkermansia glycaniphila]	Akkermansia glycaniphila	347	347	92%	2.00E-110	49.73	625	WP_215712765.1
NPCBM/NEW2 domain-containing protein [Planctomycetes bacterium]	Planctomycetes bacterium	223	223	86%	6.00E-63	36.59	599	MBI2805455.1
glycosyl hydrolase family 98 [Akkermansiaceae bacterium]	Akkermansiaceae bacterium	206	206	81%	2.00E-56	38.01	607	NNC89014.1
glycosyl hydrolase family 98 [Akkermansiaceae bacterium]	Akkermansiaceae bacterium	206	206	81%	2.00E-56	38.01	607	NNM28422.1
NPCBM/NEW2 domain-containing protein [Roseibacillus persicicus]	Roseibacillus persicicus	204	204	91%	1.00E-55	36.41	617	WP_189571457.1
glycosyl hydrolase family 98 [Planctomycetia bacterium]	Planctomycetia bacterium	202	202	89%	4.00E-55	36.56	597	NCX97263.1
hypothetical protein [Verrucomicrobiaceae bacterium]	Verrucomicrobiaceae bacterium	197	197	88%	6.00E-55	35.41	401	MCP4846482.1
NPCBM/NEW2 domain-containing protein [Roseibacillus ishigakijimensis]	Roseibacillus ishigakijimensis	199	199	90%	1.00E-53	35.54	614	WP_200390742.1
alpha/beta fold hydrolase [Planctomycetes bacterium]	Planctomycetes bacterium	199	199	86%	2.00E-52	36.36	838	MBM3965468.1
NPCBM/NEW2 domain-containing protein [Verrucomicrobium spinosum]	Verrucomicrobium spinosum	195	195	81%	2.00E-52	37.21	611	WP_009964453.1
NPCBM/NEW2 domain-containing protein [Rubritalea squalenifaciens]	Rubritalea squalenifaciens	195	195	92%	3.00E-52	33.93	646	WP_159434765.1
hypothetical protein [Alienimonas chondri]	Alienimonas chondri	190	190	82%	4.00E-52	36.81	418	WP_171189625.1
glycosyl hydrolase family 98 [Planctomyces sp.]	Planctomyces sp.	194	194	82%	6.00E-52	36.92	628	MBA4032299.1
TPA: glycosyl hydrolase family 98 [Verrucomicrobiales bacterium]	Verrucomicrobiales bacterium	194	194	88%	6.00E-52	35.05	589	HBE98039.1
glycosyl hydrolase family 98 [Verrucomicrobiales bacterium]	Verrucomicrobiales bacterium	194	194	88%	6.00E-52	35.05	589	MBR00758.1
glycosyl hydrolase family 98 [Planctomycetaceae bacterium]	Planctomycetaceae bacterium	193	193	88%	1.00E-51	34.24	585	MBT6643969.1
glycosyl hydrolase family 98 [Planctomycetaceae bacterium]	Planctomycetaceae bacterium	192	192	88%	2.00E-51	34.24	601	MBT6919068.1
NPCBM/NEW2 domain-containing protein [Rubinisphaera sp. JC750]	Rubinisphaera sp. JC750	192	192	86%	2.00E-51	34.53	602	WP_237227016.1
NPCBM/NEW2 domain-containing protein [Verrucomicrobiales bacterium]	Verrucomicrobiales bacterium	192	192	88%	3.00E-51	36.49	598	MCG8598980.1
glycosyl hydrolase family 98 [Planctomyces sp.]	Planctomyces sp.	192	192	86%	3.00E-51	34.25	602	MBB01955.1
NPCBM/NEW2 domain-containing protein [Akkermansiaceae bacterium]	Akkermansiaceae bacterium	191	191	88%	9.00E-51	33.97	589	MBL6921527.1
NPCBM/NEW2 domain-containing protein [Rubinisphaera margarita]	Rubinisphaera margarita	190	190	83%	1.00E-50	34.78	594	WP_238754196.1
NPCBM/NEW2 domain-containing protein [Rubinisphaera brasiliensis]	Rubinisphaera brasiliensis	190	190	86%	2.00E-50	34.25	602	WP_013629020.1
NPCBM/NEW2 domain-containing protein [Humisphaera borealis]	Humisphaera borealis	189	189	82%	3.00E-50	34.8	603	WP_206292495.1
glycosyl hydrolase family 98 [bacterium]	bacterium	189	189	86%	5.00E-50	34.25	602	MBR9803988.1
NPCBM/NEW2 domain-containing protein [Verrucomicrobia bacterium]	Verrucomicrobia bacterium	189	189	87%	5.00E-50	32.97	597	MBN8460333.1
NPCBM/NEW2 domain-containing protein [Rubinisphaera italica]	Rubinisphaera italica	188	188	86%	6.00E-50	34.53	598	WP_146504553.1
TPA: glycosyl hydrolase family 98 [Planctomycetaceae bacterium]	Planctomycetaceae bacterium	187	187	89%	1.00E-49	32.61	611	HBK73315.1
NPCBM/NEW2 domain-containing protein [Akkermansiaceae bacterium]	Akkermansiaceae bacterium	187	187	88%	2.00E-49	33.7	589	MCH1509504.1
NPCBM/NEW2 domain-containing protein [Pirellula staleyi]	Pirellula staleyi	187	187	90%	2.00E-49	32.55	595	WP_201443444.1
NPCBM/NEW2 domain-containing protein [Pirellulales bacterium]	Pirellulales bacterium	187	187	89%	2.00E-49	32.61	611	MBL6910440.1
TPA: glycosyl hydrolase family 98 [Planctomycetaceae bacterium]	Planctomycetaceae bacterium	187	187	87%	2.00E-49	34.42	599	HBN75828.1
NPCBM/NEW2 domain-containing protein [Planctopirus hydrillae]	Planctopirus hydrillae	186	186	88%	3.00E-49	32.43	604	WP_068848754.1
NPCBM/NEW2 domain-containing protein [Luteolibacter yonseiensis]	Luteolibacter yonseiensis	186	186	88%	4.00E-49	33.6	601	WP_200352685.1
Glycosyl hydrolase family 98 putative carbohydrate binding module [Pirellula staleyi DSM 6068]	Pirellula staleyi DSM 6068	187	187	90%	4.00E-49	32.55	620	ADB18138.1
glycosyl hydrolase family 98 [Rubinisphaera sp.]	Rubinisphaera sp.	186	186	87%	6.00E-49	34.6	597	MBV08460.1
NPCBM/NEW2 domain-containing protein [Planctopirus limnophila]	Planctopirus limnophila	186	186	89%	7.00E-49	32.35	607	WP_148227128.1
NPCBM/NEW2 domain-containing protein [Verrucomicrobiales bacterium]	Verrucomicrobiales bacterium	186	186	90%	7.00E-49	35.37	606	NRB76956.1
NPCBM/NEW2 domain-containing protein [Planctopirus ephydatiae]	Planctopirus ephydatiae	186	186	89%	8.00E-49	31.98	632	WP_246128277.1
Glycosyl hydrolase family 98 putative carbohydrate binding module [Planctopirus limnophila DSM 3776]	Planctopirus limnophila DSM 3776	186	186	89%	1.00E-48	32.35	624	ADG68668.1
hypothetical protein B9S37_12685 [Verrucomicrobiae bacterium Tous-C3TDCM]	Verrucomicrobiae bacterium Tous-C3TDCM	185	185	88%	2.00E-48	33.6	631	PAW59749.1
glycosyl hydrolase family 98 [Verrucomicrobia bacterium]	Verrucomicrobia bacterium	181	181	89%	2.00E-48	34.23	449	MBT7969678.1
NPCBM/NEW2 domain-containing protein [Luteolibacter sp. NBU1238]	Luteolibacter sp. NBU1238	184	184	80%	3.00E-48	35.31	594	WP_226895105.1
NPCBM/NEW2 domain-containing protein [Blastopirellula retiformator]	Blastopirellula retiformator	183	183	86%	6.00E-48	34.9	611	WP_146432290.1
TPA: glycosyl hydrolase family 98 [Planctomycetaceae bacterium]	Planctomycetaceae bacterium	183	183	89%	8.00E-48	32.35	611	HAO71715.1
glycosyl hydrolase family 98 [bacterium]	bacterium	183	183	76%	8.00E-48	34.91	602	MBI1347951.1
TPA: glycosyl hydrolase family 98 [Fuerstiella sp.]	Fuerstiella sp.	184	184	79%	9.00E-48	34.04	672	HIF01013.1
TPA: glycosyl hydrolase family 98 [Planctomycetes bacterium]	Planctomycetes bacterium	184	184	79%	1.00E-47	34.04	672	HIK94062.1
hypothetical protein [Planctomycetia bacterium]	Planctomycetia bacterium	178	178	89%	1.00E-47	34.85	412	MCE9630415.1
NPCBM/NEW2 domain-containing protein [Akkermansiaceae bacterium]	Akkermansiaceae bacterium	182	182	86%	1.00E-47	34.42	607	MCP5536962.1
TPA: glycosyl hydrolase family 98 [Planctomycetaceae bacterium]	Planctomycetaceae bacterium	182	182	89%	1.00E-47	32.35	611	HAU47996.1
TPA: glycosyl hydrolase [Verrucomicrobiales bacterium]	Verrucomicrobiales bacterium	182	182	88%	1.00E-47	33.33	631	HBE23663.1
NPCBM/NEW2 domain-containing protein [Blastopirellula marina]	Blastopirellula marina	182	182	83%	1.00E-47	35.63	611	WP_105352814.1
glycosyl hydrolase family 98 [Verrucomicrobia bacterium]	Verrucomicrobia bacterium	182	182	89%	3.00E-47	34.23	619	MBT6166116.1
NPCBM/NEW2 domain-containing protein [Brevifollis gellanilyticus]	Brevifollis gellanilyticus	181	181	84%	3.00E-47	34.46	610	WP_146849045.1
glycosyl hydrolase family 98 [Verrucomicrobia bacterium]	Verrucomicrobia bacterium	181	181	89%	3.00E-47	34.23	619	MBT7214127.1
glycosyl hydrolase family 98 [Fuerstiella sp.]	Fuerstiella sp.	181	181	79%	4.00E-47	33.13	602	MCP4785886.1
NPCBM/NEW2 domain-containing protein [Akkermansiaceae bacterium]	Akkermansiaceae bacterium	180	180	88%	5.00E-47	33.88	586	MCH1419242.1
NPCBM/NEW2 domain-containing protein [Blastopirellula marina]	Blastopirellula marina	181	181	83%	6.00E-47	35.34	611	WP_105337894.1
glycosyl hydrolase family 98 [Verrucomicrobia bacterium]	Verrucomicrobia bacterium	181	181	89%	6.00E-47	34.23	619	MBT6400083.1
glycosyl hydrolase family 98 [Verrucomicrobia bacterium]	Verrucomicrobia bacterium	181	181	88%	7.00E-47	34.15	619	MBT4796758.1
glycosyl hydrolase family 98 [Planctomycetaceae bacterium]	Planctomycetaceae bacterium	180	180	84%	7.00E-47	34.46	597	MBM81995.1
hypothetical protein [Verrucomicrobium spinosum]	Verrucomicrobium spinosum	172	172	62%	1.00E-46	41.13	293	WP_075088433.1
hypothetical protein [Lentisphaeraceae bacterium]	Lentisphaeraceae bacterium	176	176	85%	1.00E-46	31.01	427	NQZ60113.1
NPCBM/NEW2 domain-containing protein [Haloferula rosea]	Haloferula rosea	178	178	88%	3.00E-46	34.15	586	WP_200277725.1
NPCBM/NEW2 domain-containing protein [Oceaniferula marina]	Oceaniferula marina	177	177	85%	1.00E-45	30.75	613	WP_178931464.1
TPA: glycosyl hydrolase family 98 [Planctomycetaceae bacterium]	Planctomycetaceae bacterium	177	177	91%	1.00E-45	32.55	611	HBU38817.1
hypothetical protein [Verrucomicrobia bacterium]	Verrucomicrobia bacterium	173	173	83%	1.00E-45	33.71	431	MBE0542129.1
NPCBM/NEW2 domain protein [Planctomycetes bacterium K23_9]	Planctomycetes bacterium K23_9	176	176	88%	2.00E-45	34.32	608	QDT11784.1
glycosyl hydrolase [Pirellulales bacterium]	Pirellulales bacterium	172	172	83%	2.00E-45	33.14	409	MCK4686073.1
glycosyl hydrolase [Verrucomicrobiaceae bacterium]	Verrucomicrobiaceae bacterium	176	176	77%	3.00E-45	34.57	602	RYD37126.1
glycosyl hydrolase [Planctomycetaceae bacterium]	Planctomycetaceae bacterium	175	175	84%	6.00E-45	32.57	610	TVP99966.1
NPCBM/NEW2 domain-containing protein [Phycisphaerae bacterium]	Phycisphaerae bacterium	174	174	83%	9.00E-45	36.34	587	MBP7937446.1
hypothetical protein [Planctomycetes bacterium]	Planctomycetes bacterium	170	170	84%	1.00E-44	32.7	414	MBN8624502.1
NPCBM/NEW2 domain-containing protein [Rhodopirellula islandica]	Rhodopirellula islandica	174	174	85%	2.00E-44	33.43	608	WP_102017498.1
hypothetical protein [Planctomycetales bacterium]	Planctomycetales bacterium	170	170	84%	2.00E-44	32.7	414	MBL9082941.1
NPCBM/NEW2 domain-containing protein [Luteolibacter luteus]	Luteolibacter luteus	173	173	85%	2.00E-44	32.32	605	WP_169453765.1
NPCBM/NEW2 domain-containing protein [Blastopirellula sp. J2-11]	Blastopirellula sp. J2-11	173	173	76%	3.00E-44	35.83	611	UUO06307.1
hypothetical protein [Sulfuriroseicoccus oceanibius]	Sulfuriroseicoccus oceanibius	169	169	82%	3.00E-44	35.04	426	WP_164363070.1
NPCBM/NEW2 domain-containing protein [Oceaniferula marina]	Oceaniferula marina	173	173	92%	3.00E-44	32.41	613	WP_178932319.1
glycosyl hydrolase family 98 [Planctomicrobium sp.]	Planctomicrobium sp.	171	171	91%	4.00E-44	32.3	496	MBT5020189.1
NPCBM/NEW2 domain-containing protein [Rhodopirellula baltica]	Rhodopirellula baltica	172	172	88%	5.00E-44	31.55	608	WP_231845912.1
NPCBM/NEW2 domain-containing protein [Verrucomicrobiaceae bacterium]	Verrucomicrobiaceae bacterium	172	172	82%	6.00E-44	33.53	622	MBL9180468.1
hypothetical protein-transmembrane prediction [Rhodopirellula baltica SH 1]	Rhodopirellula baltica SH 1	172	172	88%	7.00E-44	31.55	638	CAD77196.1
TPA: glycosyl hydrolase [Rhodopirellula baltica]	Rhodopirellula baltica	172	172	88%	7.00E-44	31.55	637	HBE64201.1
NPCBM/NEW2 domain-containing protein [Rhodopirellula baltica]	Rhodopirellula baltica	172	172	88%	1.00E-43	31.55	608	WP_234952335.1
NPCBM/NEW2 domain-containing protein [Rhodopirellula baltica]	Rhodopirellula baltica	171	171	88%	1.00E-43	31.55	608	WP_236625379.1
Glycosyl hydrolase family 98 putative carbohydrate binding module [Rhodopirellula baltica WH47]	Rhodopirellula baltica WH47	172	172	88%	1.00E-43	31.55	637	EGF28849.1
Glycosyl hydrolase family 98 putative carbohydrate binding module [Rhodopirellula baltica SH28]	Rhodopirellula baltica SH28	172	172	88%	1.00E-43	31.55	637	EKK04427.1
hypothetical protein IAD21_04595 [Abditibacteriota bacterium]	Abditibacteriota bacterium	171	171	89%	2.00E-43	33.93	636	BCM92713.1
NPCBM/NEW2 domain-containing protein [Akkermansiaceae bacterium]	Akkermansiaceae bacterium	171	171	78%	2.00E-43	34.56	601	MCP5548280.1
NPCBM/NEW2 domain-containing protein [Akkermansiaceae bacterium]	Akkermansiaceae bacterium	170	170	78%	3.00E-43	34.56	601	MCP5542607.1
NPCBM/NEW2 domain-containing protein [Akkermansiaceae bacterium]	Akkermansiaceae bacterium	170	170	78%	3.00E-43	34.56	601	MCP5534458.1
hypothetical protein EOP86_03850 [Verrucomicrobiaceae bacterium]	Verrucomicrobiaceae bacterium	166	166	88%	4.00E-43	33.16	414	RYD37274.1
NPCBM/NEW2 domain-containing protein [Rhodopirellula baltica]	Rhodopirellula baltica	170	170	89%	4.00E-43	31.47	608	WP_236624075.1
glycosyl hydrolase [bacterium]	bacterium	170	170	86%	4.00E-43	33.24	638	RYX84126.1
hypothetical protein [candidate division WS1 bacterium]	candidate division WS1 bacterium	169	169	85%	5.00E-43	34.56	585	NLN89515.1
NPCBM/NEW2 domain-containing protein [Fuerstiella marisgermanici]	Fuerstiella marisgermanici	169	169	79%	6.00E-43	33.64	598	WP_077024351.1
NPCBM/NEW2 domain-containing protein [Verrucomicrobiaceae bacterium R5-34]	Verrucomicrobiaceae bacterium R5-34	169	169	88%	7.00E-43	32.02	607	MBK1831171.1
glycosyl hydrolase family 98 [Planctomycetia bacterium]	Planctomycetia bacterium	165	165	79%	8.00E-43	34.23	388	NBT13315.1
TPA: glycosyl hydrolase [Planctomycetaceae bacterium]	Planctomycetaceae bacterium	170	170	83%	8.00E-43	33.04	668	HBJ36685.1
NPCBM/NEW2 domain-containing protein [unclassified Blastopirellula]	unclassified Blastopirellula	169	169	86%	1.00E-42	33.06	611	WP_230219594.1
Glycosyl hydrolase family 98 putative carbohydrate binding module [Rhodopirellula baltica SWK14]	Rhodopirellula baltica SWK14	168	168	84%	1.00E-42	31.83	567	ELP31067.1
NPCBM/NEW2 domain-containing protein [Armatimonadetes bacterium]	Armatimonadetes bacterium	168	168	85%	1.00E-42	34.28	585	MBP7560187.1
glycosyl hydrolase family 98 [Fuerstiella sp.]	Fuerstiella sp.	167	167	79%	3.00E-42	32.73	599	MCP4173447.1
NPCBM/NEW2 domain-containing protein [Akkermansiaceae bacterium]	Akkermansiaceae bacterium	167	167	85%	3.00E-42	32.4	604	MBX3742349.1
NPCBM/NEW2 domain-containing protein [Rhodopirellula europaea]	Rhodopirellula europaea	167	167	85%	3.00E-42	30.75	608	WP_008654234.1
NPCBM/NEW2 domain-containing protein [Fimbriimonadaceae bacterium]	Fimbriimonadaceae bacterium	167	167	85%	3.00E-42	35.11	567	MCC7495508.1
NPCBM/NEW2 domain-containing protein [Verrucomicrobiaceae bacterium 5K15]	Verrucomicrobiaceae bacterium 5K15	167	167	88%	4.00E-42	31.5	607	MBK1855687.1
glycosyl hydrolase family 98 carbohydrate binding module : Glycosyl hydrolase family 98 putative carbohydrate binding module OS=Pirellula staleyi (strain ATCC 27377 / DSM 6068 / ICPB 4128) GN=Psta_3476 PE=4 SV=1: Metallopep: NPCBM [Tuwongella immobilis]	Tuwongella immobilis	167	167	76%	5.00E-42	35.91	595	VIP00842.1
NPCBM/NEW2 domain-containing protein [Tuwongella immobilis]	Tuwongella immobilis	167	167	76%	6.00E-42	35.91	590	WP_162656009.1
NPCBM/NEW2 domain-containing protein [Caulifigura coniformis]	Caulifigura coniformis	166	166	90%	7.00E-42	31.4	600	WP_145030218.1
NPCBM/NEW2 domain-containing protein [Rhodopirellula sp. ICT_H3.1]	Rhodopirellula sp. ICT_H3.1	165	165	80%	3.00E-41	34.23	618	WP_250928847.1
NPCBM/NEW2 domain-containing protein [Rhodopirellula europaea]	Rhodopirellula europaea	163	163	91%	2.00E-40	29.87	608	WP_236615476.1
Glycosyl hydrolase family 98 putative carbohydrate binding module [Rhodopirellula europaea SH398]	Rhodopirellula europaea SH398	163	163	91%	2.00E-40	29.87	629	EMI28571.1
glycosyl hydrolase family 98 [Planctomycetaceae bacterium]	Planctomycetaceae bacterium	162	162	88%	2.00E-40	30.89	601	MBQ78590.1
NPCBM/NEW2 domain-containing protein [Verrucomicrobiales bacterium]	Verrucomicrobiales bacterium	162	162	92%	4.00E-40	31.27	609	MBP7949781.1
NPCBM/NEW2 domain-containing protein [Rhodopirellula sp. MGV]	Rhodopirellula sp. MGV	161	161	76%	1.00E-39	31.69	622	WP_233148574.1
hypothetical protein [Planctomycetaceae bacterium]	Planctomycetaceae bacterium	157	157	90%	1.00E-39	29.92	403	MBL9095002.1
glycosyl hydrolase [Rhodopirellula sp. MGV]	Rhodopirellula sp. MGV	160	160	76%	1.00E-39	31.69	604	OYP31156.1
NPCBM/NEW2 domain-containing protein [Verrucomicrobia bacterium]	Verrucomicrobia bacterium	159	159	76%	2.00E-39	34.38	590	MCL4786168.1
glycosyl hydrolase [Pirellulales bacterium]	Pirellulales bacterium	155	155	77%	3.00E-39	32.2	391	MCK4617222.1
hypothetical protein [Phycisphaera sp.]	Phycisphaera sp.	156	156	83%	3.00E-39	31.81	427	MBI1373494.1
NPCBM/NEW2 domain-containing protein [Sedimentisphaerales bacterium]	Sedimentisphaerales bacterium	158	158	79%	6.00E-39	35.74	586	MBN2513124.1
NPCBM/NEW2 domain-containing protein [Phragmitibacter flavus]	Phragmitibacter flavus	157	157	87%	2.00E-38	30.08	604	WP_138084665.1
hypothetical protein [Opitutales bacterium]	Opitutales bacterium	154	154	94%	4.00E-38	29.56	441	MBO26546.1
NPCBM/NEW2 domain-containing protein [Rhodopirellula sp. JC737]	Rhodopirellula sp. JC737	156	156	94%	5.00E-38	29.29	613	MCC9656244.1
NPCBM/NEW2 domain-containing protein [Rhodopirellula sp. JC737]	Rhodopirellula sp. JC737	155	155	90%	6.00E-38	29.52	581	WP_255715968.1
hypothetical protein CBC00_03280 [Verrucomicrobia bacterium TMED40]	Verrucomicrobia bacterium TMED40	154	154	91%	6.00E-38	30.46	471	OUU11971.1
glycosyl hydrolase [Planctomycetaceae bacterium]	Planctomycetaceae bacterium	156	156	81%	7.00E-38	31.01	620	MCP4887126.1
hypothetical protein B9S38_11505 [Verrucomicrobiae bacterium Tous-C4TDCM]	Verrucomicrobiae bacterium Tous-C4TDCM	154	154	76%	7.00E-38	33.04	517	PAW68157.1
hypothetical protein [Opitutae bacterium]	Opitutae bacterium	152	152	94%	1.00E-37	29.56	441	MAK27749.1
glycosyl hydrolase [Verrucomicrobiaceae bacterium]	Verrucomicrobiaceae bacterium	154	154	76%	2.00E-37	32.82	531	RYD67396.1
NPCBM/NEW2 domain-containing protein [Rhodopirellula sp. JC740]	Rhodopirellula sp. JC740	154	154	94%	2.00E-37	29.29	613	WP_230273819.1
hypothetical protein COA78_13310 [Blastopirellula sp.]	Blastopirellula sp.	152	152	88%	2.00E-37	30.31	436	PHS07631.1
NPCBM/NEW2 domain-containing protein [Verrucomicrobia bacterium]	Verrucomicrobia bacterium	154	154	76%	2.00E-37	33.33	598	MBN1917709.1
glycosyl hydrolase [Pirellulaceae bacterium]	Pirellulaceae bacterium	154	154	77%	2.00E-37	32.43	608	NNE00214.1
NPCBM/NEW2 domain-containing protein [Planctomycetes bacterium]	Planctomycetes bacterium	154	154	87%	3.00E-37	31.42	610	MBA3699159.1
NPCBM/NEW2 domain-containing protein [Roseimicrobium gellanilyticum]	Roseimicrobium gellanilyticum	154	154	80%	3.00E-37	32.65	606	WP_113962137.1
NPCBM/NEW2 domain-containing protein [Rhodopirellula rubra]	Rhodopirellula rubra	153	153	88%	5.00E-37	31.25	614	WP_184306536.1
hypothetical protein [Phycisphaerae bacterium]	Phycisphaerae bacterium	154	154	86%	9.00E-37	33.52	854	MBE0536151.1
NPCBM/NEW2 domain-containing protein [Rhodopirellula pilleata]	Rhodopirellula pilleata	152	152	84%	9.00E-37	30.68	598	WP_146579729.1
NPCBM/NEW2 domain-containing protein [Planctomycetaceae bacterium]	Planctomycetaceae bacterium	149	149	76%	3.00E-36	35.74	504	MCL2005893.1
NPCBM/NEW2 domain-containing protein [Rubripirellula tenax]	Rubripirellula tenax	150	150	83%	4.00E-36	30.14	603	WP_146453544.1
hypothetical protein [Gammaproteobacteria bacterium]	Gammaproteobacteria bacterium	147	147	91%	5.00E-36	30.2	430	MBU14357.1
NPCBM/NEW2 domain-containing protein [Verrucomicrobiaceae bacterium]	Verrucomicrobiaceae bacterium	149	149	68%	5.00E-36	34.49	496	MBC8148616.1
glycosyl hydrolase family 98 [Planctomycetaceae bacterium]	Planctomycetaceae bacterium	149	149	69%	7.00E-36	33.91	527	MAG93827.1
hypothetical protein [Planctomycetes bacterium]	Planctomycetes bacterium	144	144	60%	9.00E-36	35.32	297	MBI1367081.1
NPCBM/NEW2 domain-containing protein [Verrucomicrobia bacterium]	Verrucomicrobia bacterium	149	149	84%	1.00E-35	31.07	596	MBN1917705.1
hypothetical protein [Victivallales bacterium]	Victivallales bacterium	149	149	79%	1.00E-35	34.31	581	MBT3288475.1
hypothetical protein [Planctomycetes bacterium]	Planctomycetes bacterium	144	144	83%	5.00E-35	30.64	372	MBI1369367.1
TPA: hypothetical protein [Opitutae bacterium]	Opitutae bacterium	142	142	67%	6.00E-35	34.14	319	HAY75516.1
NPCBM/NEW2 domain-containing protein [Kiritimatiellaeota bacterium]	Kiritimatiellaeota bacterium	147	147	85%	6.00E-35	34.9	580	MCL1920789.1
NPCBM/NEW2 domain-containing protein [Rhodopirellula sp. SWK7]	Rhodopirellula sp. SWK7	148	148	81%	7.00E-35	31.67	661	WP_236624661.1
Glycosyl hydrolase family 98 putative carbohydrate binding module [Rhodopirellula sp. SWK7]	Rhodopirellula sp. SWK7	147	147	81%	8.00E-35	31.67	655	EMI46716.1
NPCBM/NEW2 domain-containing protein [Thermoguttaceae bacterium]	Thermoguttaceae bacterium	146	146	86%	1.00E-34	31.94	574	MBP5622919.1
NPCBM/NEW2 domain-containing protein [Thermoguttaceae bacterium]	Thermoguttaceae bacterium	146	146	83%	1.00E-34	32.95	576	MBQ9370998.1
hypothetical protein [Planctomycetaceae bacterium]	Planctomycetaceae bacterium	142	142	84%	5.00E-34	31.32	450	MBN81138.1
NPCBM/NEW2 domain-containing protein [Planctomycetaceae bacterium]	Planctomycetaceae bacterium	144	144	80%	5.00E-34	33.82	584	MCL2349650.1
NPCBM/NEW2 domain-containing protein [Luteolibacter ambystomatis]	Luteolibacter ambystomatis	144	144	70%	5.00E-34	31.89	528	WP_211630824.1
hypothetical protein [Pirellulaceae bacterium]	Pirellulaceae bacterium	142	142	77%	7.00E-34	33.13	450	MCL4203642.1
NPCBM/NEW2 domain-containing protein [Verrucomicrobia bacterium]	Verrucomicrobia bacterium	144	144	79%	8.00E-34	29.74	600	MBN1917704.1
hypothetical protein EON82_07985 [bacterium]	bacterium	140	140	82%	2.00E-33	34	395	RYG25210.1
hypothetical protein [Verrucomicrobiales bacterium]	Verrucomicrobiales bacterium	140	140	83%	4.00E-33	30.56	432	MAH35885.1
hypothetical protein [Phycisphaerales bacterium]	Phycisphaerales bacterium	139	139	83%	4.00E-33	31.14	414	MBT3279679.1
hypothetical protein [Verrucomicrobiales bacterium]	Verrucomicrobiales bacterium	142	142	79%	7.00E-33	33.23	632	MBG89641.1
hypothetical protein [Roseiconus lacunae]	Roseiconus lacunae	137	137	79%	7.00E-33	31.61	322	WP_230773229.1
NPCBM/NEW2 domain-containing protein [Kiritimatiellaeota bacterium]	Kiritimatiellaeota bacterium	140	140	76%	1.00E-32	35.4	575	MCL2104905.1
NPCBM/NEW2 domain-containing protein [Verrucomicrobia bacterium]	Verrucomicrobia bacterium	140	140	76%	2.00E-32	35.02	619	MBP7826164.1
NPCBM/NEW2 domain protein [Verrucomicrobia bacterium ADurb.Bin118]	Verrucomicrobia bacterium ADurb.Bin118	140	140	76%	2.00E-32	35.02	619	OQB93855.1
NPCBM/NEW2 domain-containing protein [Verrucomicrobiae bacterium]	Verrucomicrobiae bacterium	140	140	87%	2.00E-32	31.58	605	MBL6765049.1
hypothetical protein [Phycisphaerae bacterium]	Phycisphaerae bacterium	140	140	88%	2.00E-32	31.38	585	MCG3125307.1
NPCBM/NEW2 domain-containing protein [Kiritimatiellae bacterium]	Kiritimatiellae bacterium	140	140	86%	2.00E-32	30.73	610	MBP7275608.1
NPCBM/NEW2 domain-containing protein [Verrucomicrobia bacterium]	Verrucomicrobia bacterium	140	140	76%	2.00E-32	31.79	591	MBN1916978.1
NPCBM/NEW2 domain-containing protein [Thermoguttaceae bacterium]	Thermoguttaceae bacterium	139	139	76%	3.00E-32	32.71	573	MBR4751627.1
NPCBM/NEW2 domain-containing protein [Luteolibacter yonseiensis]	Luteolibacter yonseiensis	139	139	83%	4.00E-32	35.98	610	WP_200351185.1
NPCBM/NEW2 domain-containing protein [Verrucomicrobia bacterium]	Verrucomicrobia bacterium	140	275	82%	6.00E-32	29.8	1164	MBN1917707.1
NPCBM/NEW2 domain-containing protein [Thermoguttaceae bacterium]	Thermoguttaceae bacterium	138	138	76%	7.00E-32	34.17	572	MBQ9873993.1
hypothetical protein [Verrucomicrobia bacterium]	Verrucomicrobia bacterium	135	135	80%	1.00E-31	33.14	418	MCK4563735.1
hypothetical protein [Roseiconus lacunae]	Roseiconus lacunae	133	133	77%	1.00E-31	31.89	316	WP_230775056.1
NPCBM/NEW2 domain-containing protein [Lentisphaeraceae bacterium]	Lentisphaeraceae bacterium	139	139	86%	1.00E-31	30.25	683	MCM8540638.1
hypothetical protein CM15mP130_2930 [Verrucomicrobia bacterium]	Verrucomicrobia bacterium	135	135	69%	2.00E-31	31.86	422	GIS29263.1
hypothetical protein [Verrucomicrobiales bacterium]	Verrucomicrobiales bacterium	135	135	87%	2.00E-31	29.95	432	MBA71168.1
hypothetical protein [Verrucomicrobiales bacterium]	Verrucomicrobiales bacterium	135	135	87%	2.00E-31	29.95	432	MCH2024177.1
hypothetical protein [Akkermansiaceae bacterium]	Akkermansiaceae bacterium	135	135	76%	3.00E-31	31.93	432	MBT7982692.1
hypothetical protein EVB09_07525 [Verrucomicrobiaceae bacterium]	Verrucomicrobiaceae bacterium	134	134	85%	4.00E-31	30.38	432	RZO15343.1
hypothetical protein [Planctomycetaceae bacterium]	Planctomycetaceae bacterium	134	134	88%	4.00E-31	28.61	425	MBB76218.1
TPA: hypothetical protein [Verrucomicrobiales bacterium]	Verrucomicrobiales bacterium	134	134	76%	5.00E-31	31.44	432	HIG84352.1
hypothetical protein [Verrucomicrobiales bacterium]	Verrucomicrobiales bacterium	134	134	90%	5.00E-31	29.23	443	MAS90333.1
hypothetical protein CBC36_07130 [Verrucomicrobiaceae bacterium TMED76]	Verrucomicrobiaceae bacterium TMED76	134	134	87%	6.00E-31	28.99	432	OUU87568.1
hypothetical protein [Rickettsiales bacterium]	Rickettsiales bacterium	133	133	84%	8.00E-31	28.93	432	MBV64058.1
hypothetical protein [Verrucomicrobiales bacterium]	Verrucomicrobiales bacterium	133	133	87%	9.00E-31	29.68	432	NRB43956.1
hypothetical protein [Opitutae bacterium]	Opitutae bacterium	133	133	67%	1.00E-30	33.92	430	MBT7406855.1
hypothetical protein [Opitutae bacterium]	Opitutae bacterium	132	132	84%	1.00E-30	28.37	396	MBT5380874.1
hypothetical protein [Verrucomicrobiales bacterium]	Verrucomicrobiales bacterium	131	131	70%	2.00E-30	32.45	352	MBT16677.1
hypothetical protein [Opitutae bacterium]	Opitutae bacterium	132	132	67%	2.00E-30	33.92	430	MBT3540308.1
hypothetical protein [Opitutae bacterium]	Opitutae bacterium	132	132	84%	2.00E-30	29.09	435	MBT3637749.1
hypothetical protein [Opitutae bacterium]	Opitutae bacterium	132	132	66%	2.00E-30	33.92	405	MBT5916183.1
protein kinase [Verrucomicrobiaceae bacterium]	Verrucomicrobiaceae bacterium	135	135	88%	3.00E-30	29.84	1122	MBL9146239.1
hypothetical protein [Puniceicoccaceae bacterium]	Puniceicoccaceae bacterium	132	132	77%	3.00E-30	30.21	434	MBL64645.1
TPA: hypothetical protein [Opitutae bacterium]	Opitutae bacterium	132	132	88%	3.00E-30	28.46	423	HAW98770.1
TPA: hypothetical protein [Opitutae bacterium]	Opitutae bacterium	131	131	90%	4.00E-30	29.38	423	HAE10173.1
NPCBM/NEW2 domain-containing protein [Thermoguttaceae bacterium]	Thermoguttaceae bacterium	133	133	82%	6.00E-30	32.07	559	MBQ4195897.1
hypothetical protein [Verrucomicrobiales bacterium]	Verrucomicrobiales bacterium	131	131	87%	7.00E-30	28.72	432	MAW12115.1
hypothetical protein [Roseiconus lacunae]	Roseiconus lacunae	128	128	76%	9.00E-30	31.76	311	MCD0458598.1
NPCBM/NEW2 domain-containing protein [Thermoguttaceae bacterium]	Thermoguttaceae bacterium	132	132	75%	9.00E-30	33.12	516	MBQ5368271.1
NPCBM/NEW2 domain-containing protein [Thermoguttaceae bacterium]	Thermoguttaceae bacterium	131	131	75%	1.00E-29	33.23	516	MBQ2555689.1
NPCBM/NEW2 domain-containing protein [Armatimonadetes bacterium]	Armatimonadetes bacterium	132	132	76%	2.00E-29	33.86	573	MBI5834833.1
NPCBM/NEW2 domain-containing protein [Planctomycetaceae bacterium]	Planctomycetaceae bacterium	130	130	71%	4.00E-29	33.67	571	MCL2710208.1
hypothetical protein [Verrucomicrobiales bacterium]	Verrucomicrobiales bacterium	126	126	80%	7.00E-29	30.12	347	NCG27741.1
NPCBM/NEW2 domain-containing protein [Thermoguttaceae bacterium]	Thermoguttaceae bacterium	129	129	75%	1.00E-28	32.91	516	MBQ4081563.1
NPCBM/NEW2 domain-containing protein [Roseiconus lacunae]	Roseiconus lacunae	129	129	88%	1.00E-28	27.03	624	WP_230777319.1
NPCBM/NEW2 domain-containing protein [Roseiconus lacunae]	Roseiconus lacunae	129	129	88%	2.00E-28	26.7	624	WP_149499202.1
NPCBM/NEW2 domain-containing protein [Planctomycetaceae bacterium]	Planctomycetaceae bacterium	129	129	76%	2.00E-28	31.71	580	MCL2744254.1
NPCBM/NEW2 domain-containing protein [Planctomycetes bacterium]	Planctomycetes bacterium	129	129	86%	2.00E-28	31.61	624	MBC8352542.1
hypothetical protein [Opitutae bacterium]	Opitutae bacterium	125	125	88%	6.00E-28	28.68	421	MBU61756.1
hypothetical protein [Verrucomicrobia bacterium]	Verrucomicrobia bacterium	127	127	90%	9.00E-28	30.71	607	MCD6049654.1
NPCBM/NEW2 domain-containing protein [Verrucomicrobia bacterium]	Verrucomicrobia bacterium	127	127	77%	1.00E-27	29.82	575	MBN1917708.1
hypothetical protein [Verrucomicrobia bacterium]	Verrucomicrobia bacterium	125	125	76%	1.00E-27	29.31	435	MBC8349356.1
NPCBM/NEW2 domain-containing protein [Thermoguttaceae bacterium]	Thermoguttaceae bacterium	126	126	85%	2.00E-27	32.02	579	MBR0226332.1
hypothetical protein [Opitutae bacterium]	Opitutae bacterium	124	124	84%	2.00E-27	28.1	435	MBT6852506.1
hypothetical protein [Lentisphaerae bacterium]	Lentisphaerae bacterium	126	126	86%	2.00E-27	29.83	581	MBT3377659.1
hypothetical protein [Opitutae bacterium]	Opitutae bacterium	124	124	84%	2.00E-27	28.1	442	MBT7923066.1
NPCBM/NEW2 domain-containing protein [Pontiella desulfatans]	Pontiella desulfatans	125	125	76%	3.00E-27	33.85	577	WP_136077445.1
hypothetical protein [Pirellulales bacterium]	Pirellulales bacterium	123	123	80%	3.00E-27	30.06	389	MCH2401291.1
hypothetical protein [Opitutae bacterium]	Opitutae bacterium	122	122	84%	7.00E-27	27.82	435	MBT7743236.1
hypothetical protein [bacterium]	bacterium	122	122	86%	8.00E-27	31.79	401	NQT53430.1
hypothetical protein [Opitutae bacterium]	Opitutae bacterium	121	121	85%	2.00E-26	27.79	442	MBT4665550.1
NPCBM/NEW2 domain-containing protein [Blastopirellula]	Blastopirellula	122	122	85%	4.00E-26	28.25	599	WP_158261364.1
hypothetical protein C5Y96_22085 [Blastopirellula marina]	Blastopirellula marina	122	122	85%	4.00E-26	28.25	613	PQO26139.1
hypothetical protein [Planctomycetaceae bacterium]	Planctomycetaceae bacterium	120	120	74%	7.00E-26	34.19	500	MBX3449112.1
NPCBM/NEW2 domain-containing protein [Planctomycetaceae bacterium]	Planctomycetaceae bacterium	120	120	83%	1.00E-25	30.17	583	MCL2709398.1
NPCBM/NEW2 domain-containing protein [Thermoguttaceae bacterium]	Thermoguttaceae bacterium	120	120	82%	2.00E-25	33.04	573	MBQ9813254.1
hypothetical protein [Planctomycetaceae bacterium]	Planctomycetaceae bacterium	119	119	87%	2.00E-25	27.51	445	MAV33959.1
hypothetical protein B9S30_07330 [Verrucomicrobiae bacterium Tous-C5FEB]	Verrucomicrobiae bacterium Tous-C5FEB	116	116	88%	7.00E-25	30.13	392	PAW67225.1
hypothetical protein [bacterium]	bacterium	116	116	84%	9.00E-25	31.75	401	NQT88438.1
hypothetical protein [Lentisphaeraceae bacterium]	Lentisphaeraceae bacterium	118	118	83%	9.00E-25	28.41	539	MCM8525541.1
NPCBM/NEW2 domain-containing protein [Planctomycetales bacterium]	Planctomycetales bacterium	117	117	88%	3.00E-24	29.18	614	MCA9124378.1
hypothetical protein [Opitutae bacterium]	Opitutae bacterium	113	113	63%	4.00E-24	31.37	327	MBT5910164.1
hypothetical protein EOP88_03245 [Verrucomicrobiaceae bacterium]	Verrucomicrobiaceae bacterium	116	116	92%	4.00E-24	31.28	611	RYD23687.1
hypothetical protein [Kiritimatiellae bacterium]	Kiritimatiellae bacterium	115	115	76%	6.00E-24	32.92	487	MCQ2392973.1
hypothetical protein [Opitutus sp.]	Opitutus sp.	113	113	92%	6.00E-23	30.15	606	MSU50435.1
NPCBM/NEW2 domain-containing protein [Blastopirellula]	Blastopirellula	112	112	85%	1.00E-22	27.82	601	WP_105330123.1
hypothetical protein [Opitutae bacterium]	Opitutae bacterium	108	108	67%	1.00E-22	28.47	332	NBQ03000.1
NPCBM/NEW2 domain-containing protein [Blastopirellula cremea]	Blastopirellula cremea	108	108	91%	3.00E-21	26.09	601	WP_114371690.1
hypothetical protein [Verrucomicrobia bacterium]	Verrucomicrobia bacterium	104	104	63%	5.00E-21	28.16	316	NBU87150.1
hypothetical protein [Stieleria sp. JC731]	Stieleria sp. JC731	102	102	64%	2.00E-20	31.25	307	WP_230265501.1
NPCBM/NEW2 domain-containing protein [Bremerella volcania]	Bremerella volcania	104	104	82%	5.00E-20	27.47	601	WP_224439357.1
NPCBM/NEW2 domain-containing protein [Bremerella volcania]	Bremerella volcania	104	104	81%	7.00E-20	26.26	601	WP_144971877.1
NPCBM/NEW2 domain-containing protein [Sphingobacterium]	Sphingobacterium	103	103	79%	1.00E-19	27.68	592	WP_088161167.1
NPCBM/NEW2 domain-containing protein [Sphingobacterium siyangense]	Sphingobacterium siyangense	103	103	79%	1.00E-19	27.68	592	WP_248933513.1
NPCBM/NEW2 domain-containing protein [Sphingobacterium siyangense]	Sphingobacterium siyangense	103	103	79%	1.00E-19	27.68	574	TWI22958.1
NPCBM/NEW2 domain-containing protein [Sphingobacterium]	Sphingobacterium	103	103	79%	1.00E-19	27.68	592	WP_120334575.1
hypothetical protein BCY89_07375 [Sphingobacterium siyangense]	Sphingobacterium siyangense	103	103	79%	1.00E-19	27.68	574	RKF34777.1
NPCBM/NEW2 domain-containing protein [Sphingobacterium multivorum]	Sphingobacterium multivorum	103	103	79%	1.00E-19	27.68	592	WP_201664606.1
NPCBM/NEW2 domain-containing protein [Blastopirellula marina]	Blastopirellula marina	102	102	81%	2.00E-19	26.21	601	WP_105352226.1
NPCBM/NEW2 domain-containing protein [Sphingobacterium siyangense]	Sphingobacterium siyangense	102	102	79%	2.00E-19	27.68	592	WP_205398686.1
discoidin domain-containing protein [Salinibacter ruber]	Salinibacter ruber	102	102	74%	2.00E-19	30.03	530	WP_162890646.1
hypothetical protein [Salinibacter ruber]	Salinibacter ruber	101	101	74%	4.00E-19	29.7	568	MBB4069867.1
discoidin domain-containing protein [Salinibacter ruber]	Salinibacter ruber	101	101	74%	4.00E-19	29.7	519	WP_251961139.1
discoidin domain-containing protein [Salinibacter ruber]	Salinibacter ruber	101	101	74%	4.00E-19	29.7	526	WP_251963242.1
discoidin domain-containing protein [Salinibacter ruber]	Salinibacter ruber	101	101	74%	5.00E-19	29.7	530	WP_251940418.1
discoidin domain-containing protein [Salinibacter ruber]	Salinibacter ruber	101	101	74%	5.00E-19	29.7	530	WP_162892303.1
discoidin domain-containing protein [Salinibacter ruber]	Salinibacter ruber	101	101	74%	5.00E-19	29.7	530	WP_251964896.1
discoidin domain-containing protein [Salinibacter ruber]	Salinibacter ruber	100	100	74%	6.00E-19	29.67	480	WP_183958533.1
discoidin domain-containing protein [Salinibacter ruber]	Salinibacter ruber	100	100	74%	6.00E-19	29.7	519	WP_251963647.1
NPCBM/NEW2 domain-containing protein [Sphingobacterium sp. UME9]	Sphingobacterium sp. UME9	101	101	80%	7.00E-19	27.33	592	WP_182981214.1
hypothetical protein [Sphingobacterium sp. UME9]	Sphingobacterium sp. UME9	100	100	80%	7.00E-19	27.33	574	MBB1642900.1
NPCBM/NEW2 domain-containing protein [Sphingobacterium paramultivorum]	Sphingobacterium paramultivorum	100	100	80%	7.00E-19	27.33	592	WP_182332569.1
discoidin domain-containing protein [Salinibacter ruber]	Salinibacter ruber	100	100	74%	7.00E-19	29.7	530	WP_162892975.1
NPCBM/NEW2 domain-containing protein [Bremerella alba]	Bremerella alba	99.4	99.4	81%	3.00E-18	25.41	601	WP_207397446.1
NPCBM/NEW2 domain-containing protein [Sphingobacterium paramultivorum]	Sphingobacterium paramultivorum	97.8	97.8	80%	9.00E-18	27.33	592	WP_153845490.1
NPCBM/NEW2 domain-containing protein [Sphingobacterium]	Sphingobacterium	97.1	97.1	79%	2.00E-17	27.68	574	WP_115048140.1
NPCBM/NEW2 domain [Sphingobacterium multivorum]	Sphingobacterium multivorum	96.7	96.7	79%	2.00E-17	27.68	564	SUJ23358.1
discoidin domain-containing protein [Chitinophaga jiangningensis]	Chitinophaga jiangningensis	93.2	93.2	84%	3.00E-16	29.02	522	WP_073086603.1
TPA: hypothetical protein [Flavobacteriaceae bacterium]	Flavobacteriaceae bacterium	92.4	92.4	76%	5.00E-16	28.88	530	HAS18538.1
NPCBM/NEW2 domain-containing protein [Paraflavitalea devenefica]	Paraflavitalea devenefica	92	92	60%	6.00E-16	30.97	570	WP_167291427.1
NPCBM/NEW2 domain-containing protein [Mucilaginibacter myungsuensis]	Mucilaginibacter myungsuensis	91.3	91.3	83%	1.00E-15	25.84	592	WP_194112432.1
discoidin domain-containing protein [Chitinophaga polysaccharea]	Chitinophaga polysaccharea	89	89	84%	6.00E-15	28.24	521	WP_142688201.1
discoidin domain-containing protein [Chitinophaga sp. sic0106]	Chitinophaga sp. sic0106	88.6	88.6	84%	9.00E-15	29.6	521	WP_218375764.1
discoidin domain-containing protein [Chitinophaga ginsengisegetis]	Chitinophaga ginsengisegetis	88.6	88.6	87%	9.00E-15	27.45	522	WP_079472934.1
discoidin domain-containing protein [Chitinophaga dinghuensis]	Chitinophaga dinghuensis	85.5	85.5	84%	8.00E-14	28.41	522	WP_111594286.1
discoidin domain-containing protein [Sphingobacterium sp. JUb20]	Sphingobacterium sp. JUb20	85.5	85.5	74%	1.00E-13	27.19	544	WP_132842000.1
hypothetical protein [Pedobacter frigoris]	Pedobacter frigoris	84.7	84.7	77%	1.00E-13	25.31	468	WP_136834800.1
NPCBM/NEW2 domain-containing protein [Sphingobacterium thalpophilum]	Sphingobacterium thalpophilum	84.7	84.7	77%	2.00E-13	26.22	577	WP_028069631.1
discoidin domain-containing protein [Pedobacter steynii]	Pedobacter steynii	84.3	84.3	82%	2.00E-13	30.47	526	WP_074607107.1
NPCBM/NEW2 domain [Sphingobacterium thalpophilum]	Sphingobacterium thalpophilum	84.3	84.3	77%	2.00E-13	26.22	552	VTR51025.1
discoidin domain-containing protein [Pedobacter sp. KBW06]	Pedobacter sp. KBW06	83.6	83.6	82%	3.00E-13	29.44	526	WP_124586388.1
hypothetical protein [Akkermansia sp.]	Akkermansia sp.	82.4	82.4	76%	5.00E-13	27.94	394	MBQ2870025.1
discoidin domain-containing protein [Pedobacter cryoconitis]	Pedobacter cryoconitis	83.2	83.2	73%	5.00E-13	27.42	529	WP_184628337.1
hypothetical protein [Akkermansia sp.]	Akkermansia sp.	82	82	77%	8.00E-13	27.1	394	MBR2313652.1
hypothetical protein [Akkermansia sp.]	Akkermansia sp.	82	82	76%	8.00E-13	28.08	394	MBP3500328.1
hypothetical protein [Akkermansiaceae bacterium]	Akkermansiaceae bacterium	81.6	81.6	76%	9.00E-13	27.13	394	MBE6416576.1
hypothetical protein [Akkermansia sp.]	Akkermansia sp.	81.6	81.6	76%	1.00E-12	27.94	394	MBQ8376067.1
discoidin domain-containing protein [Chitinophaga solisilvae]	Chitinophaga solisilvae	82	82	84%	1.00E-12	25.43	522	WP_127044173.1
NPCBM/NEW2 domain-containing protein [Arcticibacter tournemirensis]	Arcticibacter tournemirensis	82	82	76%	1.00E-12	26.23	587	WP_141814258.1
hypothetical protein [Akkermansia sp.]	Akkermansia sp.	80.9	80.9	76%	2.00E-12	27.07	394	MBR3902093.1
hypothetical protein CA265_01415 [Sphingobacteriaceae bacterium GW460-11-11-14-LB5]	Sphingobacteriaceae bacterium GW460-11-11-14-LB5	81.3	81.3	74%	2.00E-12	27.13	532	ARS38416.1
hypothetical protein [Akkermansia sp.]	Akkermansia sp.	80.1	80.1	77%	3.00E-12	27.36	394	MBR2144383.1
hypothetical protein [Akkermansia sp.]	Akkermansia sp.	80.1	80.1	85%	4.00E-12	26.14	394	MBR1982088.1
discoidin domain-containing protein [Sphingobacterium sp. GVS05A]	Sphingobacterium sp. GVS05A	80.1	80.1	72%	5.00E-12	25.41	516	WP_223580282.1
discoidin domain-containing protein [Sphingobacterium athyrii]	Sphingobacterium athyrii	80.1	80.1	72%	5.00E-12	25.17	516	WP_108636633.1
discoidin domain-containing protein [Chitinophaga hostae]	Chitinophaga hostae	80.1	80.1	84%	6.00E-12	27.14	522	WP_211973181.1
discoidin domain-containing protein [unclassified Chitinophaga]	unclassified Chitinophaga	79.7	79.7	76%	6.00E-12	27.05	519	WP_095839059.1
discoidin domain-containing protein [Belliella sp. R4-6]	Belliella sp. R4-6	79.3	79.3	77%	8.00E-12	26.67	528	WP_241409367.1
discoidin domain-containing protein [Ferruginibacter sp.]	Ferruginibacter sp.	79.3	79.3	73%	9.00E-12	29.58	539	MBP6023856.1
NPCBM/NEW2 domain-containing protein [Chitinophaga niabensis]	Chitinophaga niabensis	78.6	78.6	60%	2.00E-11	27.38	589	WP_074239329.1
discoidin domain-containing protein [Zhouia]	Zhouia	78.2	78.2	72%	2.00E-11	26.17	529	WP_051413416.1
hypothetical protein [Akkermansia sp.]	Akkermansia sp.	77	77	77%	3.00E-11	26.79	394	MBQ6941708.1
discoidin domain-containing protein [Sphingobacterium sp. HMA12]	Sphingobacterium sp. HMA12	77.4	77.4	83%	3.00E-11	26.96	528	WP_104381149.1
hypothetical protein BV902_16020 [Sphingobacterium sp. B29]	Sphingobacterium sp. B29	77.4	77.4	90%	4.00E-11	25.41	519	APU99815.1
discoidin domain-containing protein [Sphingobacterium]	Sphingobacterium	77.4	77.4	90%	4.00E-11	25.2	526	WP_198385910.1
discoidin domain-containing protein [Sphingobacterium sp. B29]	Sphingobacterium sp. B29	77	77	90%	5.00E-11	25.41	526	WP_083663645.1
discoidin domain-containing protein [Chitinophaga niabensis]	Chitinophaga niabensis	77	77	72%	5.00E-11	27.24	520	WP_084185336.1
discoidin domain-containing protein [Sphingobacterium paramultivorum]	Sphingobacterium paramultivorum	76.6	76.6	90%	6.00E-11	25.34	519	QMV71116.1
T9SS type A sorting domain-containing protein [Chitinophaga sp.]	Chitinophaga sp.	77	77	72%	7.00E-11	28.15	842	MBV8252752.1
discoidin domain-containing protein [Sphingobacterium]	Sphingobacterium	76.6	76.6	90%	7.00E-11	25.34	526	WP_200845515.1
discoidin domain-containing protein [Chitinophaga sp. SYP-B3965]	Chitinophaga sp. SYP-B3965	76.6	76.6	81%	8.00E-11	25.89	520	WP_153659194.1
hypothetical protein [Akkermansia sp.]	Akkermansia sp.	75.9	75.9	77%	9.00E-11	26.79	394	MBQ9830466.1
discoidin domain-containing protein [Arachidicoccus ginsenosidivorans]	Arachidicoccus ginsenosidivorans	76.3	76.3	80%	1.00E-10	25.97	549	QEC73377.1
discoidin domain-containing protein [Sphingobacterium siyangense]	Sphingobacterium siyangense	76.3	76.3	90%	1.00E-10	25.07	526	WP_248931742.1
discoidin domain-containing protein [Arachidicoccus ginsenosidivorans]	Arachidicoccus ginsenosidivorans	75.9	75.9	80%	1.00E-10	25.97	547	WP_158639604.1
hypothetical protein [Akkermansia sp.]	Akkermansia sp.	75.1	75.1	77%	1.00E-10	26.67	385	MCC8148630.1
hypothetical protein [Akkermansia sp.]	Akkermansia sp.	75.1	75.1	73%	2.00E-10	27.96	400	MBQ7023111.1
discoidin domain-containing protein [Pedobacter sp. HMWF019]	Pedobacter sp. HMWF019	75.5	75.5	73%	2.00E-10	25.24	544	WP_108550115.1
hypothetical protein [Akkermansia sp.]	Akkermansia sp.	74.7	74.7	74%	2.00E-10	26.4	400	MBQ2379553.1
hypothetical protein [Akkermansiaceae bacterium]	Akkermansiaceae bacterium	74.7	74.7	76%	2.00E-10	28.22	381	MCD7798572.1
discoidin domain-containing protein [Carboxylicivirga sediminis]	Carboxylicivirga sediminis	75.1	75.1	76%	2.00E-10	26.96	520	WP_212191225.1
discoidin domain-containing protein [Chitinophaga polysaccharea]	Chitinophaga polysaccharea	75.1	75.1	84%	2.00E-10	27.38	506	WP_186452442.1
hypothetical protein [Akkermansia sp.]	Akkermansia sp.	74.3	74.3	76%	2.00E-10	28.22	381	MCC8021178.1
F5/8 type C domain-containing protein [Chitinophaga polysaccharea]	Chitinophaga polysaccharea	74.7	74.7	84%	3.00E-10	27.38	508	TWF41748.1
discoidin domain-containing protein [Pedobacter sp. PAMC26386]	Pedobacter sp. PAMC26386	74.7	74.7	67%	3.00E-10	26.67	530	QNK63534.1
discoidin domain-containing protein [Gelidibacter sediminis]	Gelidibacter sediminis	74.7	74.7	64%	3.00E-10	29.78	523	WP_133758222.1
discoidin domain-containing protein [Chitinophaga hostae]	Chitinophaga hostae	74.7	74.7	74%	3.00E-10	25.66	508	WP_211976786.1
hypothetical protein AAW12_10630 [Sphingobacterium sp. Ag1]	Sphingobacterium sp. Ag1	74.7	74.7	83%	3.00E-10	25.22	519	KKO91525.1
hypothetical protein [Akkermansia sp.]	Akkermansia sp.	74.3	74.3	77%	3.00E-10	26.36	385	MCD8063749.1
hypothetical protein [Akkermansia sp.]	Akkermansia sp.	73.9	73.9	77%	3.00E-10	26.36	385	MBS5507881.1
discoidin domain-containing protein [Carboxylicivirga mesophila]	Carboxylicivirga mesophila	74.7	74.7	76%	3.00E-10	27.27	520	WP_212227096.1
discoidin domain-containing protein [Sphingobacterium sp. Ag1]	Sphingobacterium sp. Ag1	74.7	74.7	83%	3.00E-10	25.22	526	WP_084823136.1
discoidin domain-containing protein [Sphingobacterium griseoflavum]	Sphingobacterium griseoflavum	74.3	74.3	61%	3.00E-10	27.69	518	WP_189625803.1
discoidin domain-containing protein [Sphingobacterium multivorum]	Sphingobacterium multivorum	74.3	74.3	83%	4.00E-10	25.22	519	WP_201639173.1
discoidin domain-containing protein [Sphingobacterium sp. HMSC13C05]	Sphingobacterium sp. HMSC13C05	73.9	73.9	83%	5.00E-10	25.22	519	WP_070569074.1
discoidin domain-containing protein [Elizabethkingia meningoseptica]	Elizabethkingia meningoseptica	73.9	73.9	73%	5.00E-10	26.42	523	WP_078769768.1
discoidin domain-containing protein [Sphingobacterium sp. GVS05A]	Sphingobacterium sp. GVS05A	73.9	73.9	87%	5.00E-10	25	528	WP_223582878.1
RICIN domain-containing protein [Mucilaginibacter sp. SG564]	Mucilaginibacter sp. SG564	73.9	73.9	77%	5.00E-10	26.06	538	WP_172333369.1
DNRLRE domain-containing protein [Chitinophaga dinghuensis]	Chitinophaga dinghuensis	73.9	73.9	84%	7.00E-10	25.92	843	WP_111590557.1
hypothetical protein [Odoribacter splanchnicus]	Odoribacter splanchnicus	72.8	72.8	78%	7.00E-10	27.74	363	MBD9180571.1
discoidin domain-containing protein [Pedobacter frigoris]	Pedobacter frigoris	73.2	73.2	74%	8.00E-10	26.37	518	WP_136834265.1
discoidin domain-containing protein [Pedobacter steynii]	Pedobacter steynii	73.2	73.2	73%	1.00E-09	28.03	520	WP_083361735.1
hypothetical protein [Akkermansia sp.]	Akkermansia sp.	72.4	72.4	77%	1.00E-09	28.35	394	MBO5684850.1
TPA: hypothetical protein [Sphingobacterium sp.]	Sphingobacterium sp.	71.6	71.6	73%	1.00E-09	26.6	338	HAL52802.1
hypothetical protein [Chryseobacterium timonianum]	Chryseobacterium timonianum	72	72	65%	2.00E-09	25.99	474	WP_068941964.1
hypothetical protein [Chryseobacterium sp. G0186]	Chryseobacterium sp. G0186	72	72	65%	2.00E-09	25.99	474	WP_123945809.1
discoidin domain-containing protein [Elizabethkingia meningoseptica]	Elizabethkingia meningoseptica	72	72	73%	2.00E-09	26.09	528	WP_244893797.1
discoidin domain-containing protein [Elizabethkingia meningoseptica]	Elizabethkingia meningoseptica	72	72	78%	2.00E-09	25.71	528	WP_249062866.1
discoidin domain-containing protein [Pedobacter sp. N36a]	Pedobacter sp. N36a	72	72	74%	2.00E-09	26.52	527	WP_187667303.1
hypothetical protein [Akkermansiaceae bacterium]	Akkermansiaceae bacterium	71.6	71.6	76%	2.00E-09	27.91	381	MCD8070803.1
discoidin domain-containing protein [Elizabethkingia meningoseptica]	Elizabethkingia meningoseptica	72	72	73%	2.00E-09	26.09	528	WP_102790180.1
discoidin domain-containing protein [Elizabethkingia meningoseptica]	Elizabethkingia meningoseptica	72	72	78%	2.00E-09	25.71	528	WP_230862102.1
DNRLRE domain-containing protein [Chitinophaga sp. Cy-1792]	Chitinophaga sp. Cy-1792	72.4	72.4	79%	2.00E-09	27.73	844	WP_167021363.1
discoidin domain-containing protein [Elizabethkingia meningoseptica]	Elizabethkingia meningoseptica	72	72	78%	2.00E-09	25.71	523	WP_073552757.1
hypothetical protein [Akkermansia sp.]	Akkermansia sp.	71.2	71.2	77%	2.00E-09	28.35	394	MBR5194814.1
discoidin domain-containing protein [Elizabethkingia meningoseptica]	Elizabethkingia meningoseptica	72	72	78%	2.00E-09	25.71	523	WP_070904459.1
hypothetical protein BBD33_09165 [Elizabethkingia meningoseptica]	Elizabethkingia meningoseptica	72	72	73%	2.00E-09	26.09	523	AQX05404.1
discoidin domain-containing protein [Elizabethkingia meningoseptica]	Elizabethkingia meningoseptica	71.6	71.6	78%	3.00E-09	25.71	523	WP_069214089.1
discoidin domain-containing protein [Elizabethkingia meningoseptica]	Elizabethkingia meningoseptica	71.6	71.6	78%	3.00E-09	25.71	523	WP_160341530.1
hypothetical protein BAX97_14620 [Elizabethkingia meningoseptica]	Elizabethkingia meningoseptica	71.6	71.6	73%	3.00E-09	26.09	523	OPC30375.1
hypothetical protein ED312_15595 [Sinomicrobium pectinilyticum]	Sinomicrobium pectinilyticum	71.6	71.6	62%	3.00E-09	29.77	458	RNL83087.1
discoidin domain-containing protein [Elizabethkingia meningoseptica]	Elizabethkingia meningoseptica	71.6	71.6	78%	3.00E-09	25.71	523	WP_078793689.1
discoidin domain-containing protein [Elizabethkingia meningoseptica]	Elizabethkingia meningoseptica	71.6	71.6	73%	3.00E-09	26.09	523	WP_087138247.1
discoidin domain-containing protein [Elizabethkingia meningoseptica]	Elizabethkingia meningoseptica	71.6	71.6	78%	3.00E-09	25.71	523	WP_077564741.1
beta/gamma crystallin family protein [Sinomicrobium pectinilyticum]	Sinomicrobium pectinilyticum	71.2	71.2	62%	3.00E-09	29.77	461	WP_148044311.1
discoidin domain-containing protein [Chitinophaga sp. Ak27]	Chitinophaga sp. Ak27	71.2	71.2	84%	3.00E-09	26.51	506	WP_169190317.1
discoidin domain-containing protein [Chitinophaga polysaccharea]	Chitinophaga polysaccharea	71.2	71.2	84%	4.00E-09	26.51	506	WP_168763430.1
discoidin domain-containing protein [Sphingobacterium sp. PCS056]	Sphingobacterium sp. PCS056	71.2	71.2	72%	4.00E-09	28.33	531	WP_248754268.1
hypothetical protein L100_12533 [Elizabethkingia meningoseptica ATCC 13253 = NBRC 12535]	Elizabethkingia meningoseptica ATCC 13253 = NBRC 12535	71.2	71.2	73%	4.00E-09	26.09	503	EOR29163.1
discoidin domain-containing protein [Pedobacter sp. PACM 27299]	Pedobacter sp. PACM 27299	71.2	71.2	74%	4.00E-09	26.05	527	WP_082461688.1
hypothetical protein AQ505_22955 [Pedobacter sp. PACM 27299]	Pedobacter sp. PACM 27299	70.9	70.9	74%	5.00E-09	26.05	504	ALL08084.1
discoidin domain-containing protein [Pedobacter sp. ZS13-49]	Pedobacter sp. ZS13-49	70.9	70.9	73%	5.00E-09	26.52	527	WP_222537604.1
discoidin domain-containing protein [Sphingobacterium sp. IITKGP-BTPF85]	Sphingobacterium sp. IITKGP-BTPF85	70.9	70.9	72%	6.00E-09	28.76	531	WP_021188460.1
hypothetical protein [Akkermansia sp.]	Akkermansia sp.	70.1	70.1	64%	6.00E-09	29.77	400	MBQ2814905.1
discoidin domain-containing protein [Pedobacter steynii]	Pedobacter steynii	70.5	70.5	63%	6.00E-09	25.91	525	WP_069378086.1
discoidin domain-containing protein [Echinicola strongylocentroti]	Echinicola strongylocentroti	70.5	70.5	83%	7.00E-09	25.36	540	WP_112784952.1
discoidin domain-containing protein [Aestuariivivens sp. MTV1-9]	Aestuariivivens sp. MTV1-9	70.5	70.5	82%	7.00E-09	25.88	523	WP_242133652.1
discoidin domain-containing protein [Pedobacter steynii]	Pedobacter steynii	70.1	70.1	63%	9.00E-09	26.28	525	WP_074606761.1
RICIN domain-containing protein [Mucilaginibacter sp. OK268]	Mucilaginibacter sp. OK268	70.1	70.1	91%	9.00E-09	26.18	538	WP_090470716.1
hypothetical protein EGY05_12965 [Chryseobacterium arthrosphaerae]	Chryseobacterium arthrosphaerae	69.3	69.3	65%	1.00E-08	25.63	441	AYZ12776.1
conserved exported hypothetical protein [Sphingobacterium sp. PM2-P1-29]	Sphingobacterium sp. PM2-P1-29	69.7	69.7	72%	1.00E-08	28.52	531	CDS94392.1
hypothetical protein SAMN02927921_02384 [Sinomicrobium oceani]	Sinomicrobium oceani	69.3	69.3	63%	1.00E-08	28.95	457	SFW56853.1
discoidin domain-containing protein [Chitinophaga solisilvae]	Chitinophaga solisilvae	69.3	69.3	78%	1.00E-08	25.97	527	WP_127042758.1
hypothetical protein [Sinomicrobium oceani]	Sinomicrobium oceani	69.3	69.3	63%	1.00E-08	28.95	460	WP_072317599.1
discoidin domain-containing protein [Chitinophaga solisilvae]	Chitinophaga solisilvae	69.3	69.3	78%	2.00E-08	25.97	527	WP_160713099.1
discoidin domain-containing protein [Pedobacter nyackensis]	Pedobacter nyackensis	69.3	69.3	74%	2.00E-08	27.04	518	WP_084286925.1
discoidin domain-containing protein [Aestuariivivens sp. MT3-5-12]	Aestuariivivens sp. MT3-5-12	69.3	69.3	82%	2.00E-08	25.88	523	WP_242131383.1
discoidin domain-containing protein [unclassified Sphingobacterium]	unclassified Sphingobacterium	68.9	68.9	72%	2.00E-08	28.33	531	WP_183915260.1
discoidin domain-containing protein [Sphingobacterium sp. B16(2022)]	Sphingobacterium sp. B16(2022)	68.9	68.9	72%	2.00E-08	28.33	531	WP_168125838.1
discoidin domain-containing protein [Sphingobacterium sp. JUb20]	Sphingobacterium sp. JUb20	68.9	68.9	72%	2.00E-08	28.33	531	WP_132843316.1
discoidin domain-containing protein [Sphingobacterium faecium]	Sphingobacterium faecium	68.9	68.9	72%	2.00E-08	27.67	531	WP_108157351.1
discoidin domain-containing protein [Sphingobacterium faecium]	Sphingobacterium faecium	68.9	68.9	72%	2.00E-08	27.67	531	WP_153198040.1
discoidin domain-containing protein [Sphingobacterium sp. JUb78]	Sphingobacterium sp. JUb78	68.9	68.9	72%	2.00E-08	28.33	531	WP_132773674.1
T9SS type A sorting domain-containing protein [Chryseobacterium nematophagum]	Chryseobacterium nematophagum	68.6	68.6	77%	2.00E-08	26.2	465	WP_122635558.1
RICIN domain-containing protein [Mucilaginibacter inviolabilis]	Mucilaginibacter inviolabilis	68.6	68.6	64%	3.00E-08	28.21	536	WP_166086314.1
RICIN domain-containing protein [Mucilaginibacter inviolabilis]	Mucilaginibacter inviolabilis	68.6	68.6	64%	3.00E-08	28.21	534	NHA02884.1
DNRLRE domain-containing protein [Chitinophaga caeni]	Chitinophaga caeni	68.9	68.9	77%	3.00E-08	26.1	840	WP_098195558.1
hypothetical protein [Akkermansia sp.]	Akkermansia sp.	67.8	67.8	73%	3.00E-08	29	358	MBR5878419.1
discoidin domain-containing protein [Chitinophaga varians]	Chitinophaga varians	68.2	68.2	63%	4.00E-08	27.17	527	WP_168873894.1
discoidin domain-containing protein [Wocania ichthyoenteri]	Wocania ichthyoenteri	67.8	67.8	76%	5.00E-08	26.02	523	WP_034041751.1
discoidin domain-containing protein [Pedobacter panaciterrae]	Pedobacter panaciterrae	67.8	67.8	77%	5.00E-08	25.83	535	WP_172662505.1
discoidin domain-containing protein [Aestuariivivens sp. NBU2969]	Aestuariivivens sp. NBU2969	67.4	67.4	82%	6.00E-08	25.59	523	WP_223551863.1
RICIN domain-containing protein [Pedobacter sp. Leaf132]	Pedobacter sp. Leaf132	67.4	67.4	73%	6.00E-08	27	513	WP_231464844.1
RICIN domain-containing protein [Mucilaginibacter lappiensis]	Mucilaginibacter lappiensis	67.4	67.4	84%	7.00E-08	25.64	536	WP_183587101.1
RICIN domain-containing protein [Mucilaginibacter lappiensis]	Mucilaginibacter lappiensis	67	67	64%	9.00E-08	26.67	536	WP_076372868.1
hypothetical protein [Maioricimonas rarisocia]	Maioricimonas rarisocia	66.2	66.2	76%	1.00E-07	27.04	370	WP_145366922.1
discoidin domain-containing protein [Echinicola salinicaeni]	Echinicola salinicaeni	66.6	66.6	74%	1.00E-07	26.38	541	WP_186757448.1
discoidin domain-containing protein [Sphingobacterium lumbrici]	Sphingobacterium lumbrici	66.6	66.6	74%	1.00E-07	25.08	526	WP_140937053.1
hypothetical protein [Akkermansia sp.]	Akkermansia sp.	65.9	65.9	86%	2.00E-07	26.82	410	MCQ2364451.1
discoidin domain-containing protein [Pedobacter caeni]	Pedobacter caeni	66.2	66.2	65%	2.00E-07	29.41	523	WP_073232905.1
hypothetical protein CA265_13360 [Sphingobacteriaceae bacterium GW460-11-11-14-LB5]	Sphingobacteriaceae bacterium GW460-11-11-14-LB5	65.9	65.9	70%	2.00E-07	25.84	519	ARS40592.1
hypothetical protein [Echinicola soli]	Echinicola soli	65.1	65.1	76%	3.00E-07	26.48	459	WP_141614662.1
discoidin domain-containing protein [Pedobacter steynii]	Pedobacter steynii	65.1	65.1	60%	3.00E-07	29.44	523	WP_069377598.1
hypothetical protein [Candidatus Poribacteria bacterium]	Candidatus Poribacteria bacterium	65.1	65.1	76%	4.00E-07	25.32	605	MYF54952.1
hypothetical protein N824_26795 [Pedobacter sp. V48]	Pedobacter sp. V48	63.9	63.9	64%	4.00E-07	27.74	291	ETZ21848.1
hypothetical protein [Planctomycetaceae bacterium]	Planctomycetaceae bacterium	64.3	64.3	76%	4.00E-07	25.4	363	MCA9078967.1
hypothetical protein [Pedobacter caeni]	Pedobacter caeni	64.7	64.7	73%	5.00E-07	25.57	471	WP_073227874.1
discoidin domain-containing protein [Zhouia sp. CL16]	Zhouia sp. CL16	64.7	64.7	73%	5.00E-07	27.12	547	WP_255084735.1
T9SS type A sorting domain-containing protein [Candidatus Poribacteria bacterium]	Candidatus Poribacteria bacterium	64.7	64.7	76%	6.00E-07	25.32	836	MYI93235.1
hypothetical protein P278_33100 [Zhouia amylolytica AD3]	Zhouia amylolytica AD3	64.3	64.3	73%	6.00E-07	27.12	538	ETN93900.1
F5/8 type C domain-containing protein [Zhouia amylolytica]	Zhouia amylolytica	64.3	64.3	73%	7.00E-07	27.12	538	SFS32968.1
discoidin domain-containing protein [Zhouia amylolytica]	Zhouia amylolytica	64.3	64.3	73%	7.00E-07	27.12	547	WP_175496528.1
discoidin domain-containing protein [Zhouia amylolytica]	Zhouia amylolytica	64.3	64.3	73%	7.00E-07	27.12	547	WP_161808369.1
discoidin domain-containing protein [Pedobacter cryoconitis]	Pedobacter cryoconitis	63.9	63.9	70%	8.00E-07	25.94	530	WP_183866373.1
discoidin domain-containing protein [Pedobacter miscanthi]	Pedobacter miscanthi	63.5	63.5	73%	1.00E-06	26.2	538	WP_113948991.1
T9SS type A sorting domain-containing protein [Candidatus Poribacteria bacterium]	Candidatus Poribacteria bacterium	63.9	63.9	76%	1.00E-06	25	836	MXV76873.1
hypothetical protein B0D92_04925 [Spirochaeta sp. LUC14_002_19_P3]	Spirochaeta sp. LUC14_002_19_P3	63.9	63.9	73%	1.00E-06	25.88	1332	OQX29221.1
discoidin domain-containing protein [Pedobacter namyangjuensis]	Pedobacter namyangjuensis	63.2	63.2	63%	2.00E-06	28.26	536	WP_113652123.1
discoidin domain-containing protein [Gaetbulibacter sp. 2012CJ34-3]	Gaetbulibacter sp. 2012CJ34-3	63.2	63.2	76%	2.00E-06	25.63	529	WP_249973676.1
hypothetical protein Pan161_38540 [Gimesia algae]	Gimesia algae	62	62	77%	2.00E-06	25.15	349	QDT92187.1
discoidin domain-containing protein [Sinomicrobium kalidii]	Sinomicrobium kalidii	62.4	62.4	78%	2.00E-06	25.38	526	WP_233031664.1
discoidin domain-containing protein [Gaetbulibacter sp. 4G1]	Gaetbulibacter sp. 4G1	62.4	62.4	76%	2.00E-06	25.16	529	WP_099565399.1
hypothetical protein [Gimesia algae]	Gimesia algae	62	62	77%	3.00E-06	25.53	371	WP_145229658.1
beta/gamma crystallin family protein [Sinomicrobium kalidii]	Sinomicrobium kalidii	62.4	62.4	70%	3.00E-06	25	459	WP_233030079.1
discoidin domain-containing protein [Pedobacter steynii]	Pedobacter steynii	62.4	62.4	86%	3.00E-06	25.76	523	WP_074605841.1
hypothetical protein [Sinomicrobium weinanense]	Sinomicrobium weinanense	62	62	75%	3.00E-06	26.27	460	WP_187965691.1
discoidin domain-containing protein [Pedobacter sp. KBW06]	Pedobacter sp. KBW06	62	62	64%	4.00E-06	28.78	523	WP_124583703.1
discoidin domain-containing protein [Pedobacter lusitanus]	Pedobacter lusitanus	62	62	61%	4.00E-06	26.77	539	WP_041884313.1
discoidin domain-containing protein [Pedobacter cryoconitis]	Pedobacter cryoconitis	61.2	61.2	70%	7.00E-06	25.17	530	WP_111632616.1
TPA: hypothetical protein [Candidatus Akkermansia intestinavium]	Candidatus Akkermansia intestinavium	60.8	60.8	73%	7.00E-06	29.02	416	HIX87489.1
discoidin domain-containing protein [Echinicola shivajiensis]	Echinicola shivajiensis	60.8	60.8	73%	9.00E-06	26.25	541	WP_215223134.1
discoidin domain-containing protein [Pedobacter sp. N36a]	Pedobacter sp. N36a	60.1	60.1	61%	1.00E-05	25.76	530	WP_187667945.1
discoidin domain-containing protein [Pedobacter sp. KBW01]	Pedobacter sp. KBW01	60.1	60.1	74%	1.00E-05	26.27	513	WP_124562512.1
hypothetical protein [Elizabethkingia anophelis]	Elizabethkingia anophelis	58.9	58.9	83%	3.00E-05	25.47	423	WP_236886322.1
discoidin domain-containing protein [Echinicola sp. 20G]	Echinicola sp. 20G	58.9	58.9	70%	4.00E-05	25.09	541	WP_200975993.1
discoidin domain-containing protein [Pedobacter sp. HDW13]	Pedobacter sp. HDW13	58.2	58.2	74%	6.00E-05	25.95	513	WP_166206580.1
hypothetical protein C6496_15695 [Candidatus Poribacteria bacterium]	Candidatus Poribacteria bacterium	58.2	58.2	66%	8.00E-05	25.09	890	RKU35744.1
discoidin domain-containing protein [Pedobacter caeni]	Pedobacter caeni	56.6	56.6	85%	2.00E-04	25.47	551	WP_084528786.1
hypothetical protein [Elizabethkingia anophelis]	Elizabethkingia anophelis	56.2	56.2	74%	2.00E-04	25.82	398	WP_249061932.1
hypothetical protein [Flavihumibacter stibioxidans]	Flavihumibacter stibioxidans	56.2	56.2	78%	2.00E-04	26.36	551	MBC6491344.1
discoidin domain-containing protein [Flavihumibacter stibioxidans]	Flavihumibacter stibioxidans	56.2	56.2	78%	2.00E-04	26.36	535	WP_187256644.1
discoidin domain-containing protein [Pedobacter kyungheensis]	Pedobacter kyungheensis	56.2	56.2	73%	3.00E-04	25.48	534	WP_039473762.1
discoidin domain-containing protein [Algoriphagus vanfongensis]	Algoriphagus vanfongensis	54.3	54.3	73%	0.001	26.37	528	WP_084421232.1
hypothetical protein [Sphingobacterium sp. JUb20]	Sphingobacterium sp. JUb20	52.8	52.8	76%	0.003	25.15	370	WP_132846067.1
