# Supplementary material for: A previously uncharacterized O-glycopeptidase from Akkermansia muciniphila requires the Tn-antigen for cleavage of the peptide bond
Source: J Biol Chem. 2022 Aug 30;298(10):102439. doi: 10.1016/j.jbc.2022.102439 (PMC9513282; doi:10.1016/j.jbc.2022.102439)
Supplement: Supplemental data 1 [file mmc4.xlsx]

## Sheet: Peptides
Sequence	Glycans	cterm	nterm	Protein Name	Start and End Residues In Protein
TSGAPVTTAASSLE	N4A2		ETSSRTSGAP	Leukosialin	[146 to 159]
SLGSHTVTGGTITTNSPE	H1N1A2		PITANSLGSH	Leukosialin	[124 to 141]
VsIKMS	2[H1N1A1]	SIKMSSVPQE		Leukosialin	[98 to 103]
TVLELTET	H1N3		AMQHQTVLEL	Plasma protease C1 inhibitor	[445 to 452]
TTVISKMLFVEPILE	H1N1A1		EGKVATTVIS	Plasma protease C1 inhibitor	[47 to 61]
TSSSSQDPESLQDRGE	H6N8		SNPNATSSSS	Plasma protease C1 inhibitor	[27 to 42]
sPtAASTTHRYPKtPSPTVAHE	1[N1];3[N1];14[H1N1]		ETMSSSPTAA	Podocalyxin	[277 to 298]
SHSVTTD	H1N1A1		SGGKSSHSVT	Podocalyxin	[155 to 161]
TATAKPNTTSSQNGAE	H1N1A2		TVATSTATAK	Podocalyxin	[130 to 145]
TQQTSSQMPASSTAPSSQE	H1N1A1		VISQRTQQTS	Podocalyxin	[236 to 254]
ILAsVKAT	4[H1N1A1]	SVKATTLGVS		Podocalyxin	[66 to 73]
tVQPtsPATALRTPTLPETMSS	1[N1];5[N1];6[N1]	ETMSSSPTAA		Podocalyxin	[255 to 276]
TTQTTAME	N2		AMEAQTTQTT	P-selectin glycoprotein ligand 1	[223 to 230]
TTQPTATEAQTTPLAAMEALSTE	H3N3		AMEIQTTQTT	P-selectin glycoprotein ligand 1	[243 to 265]
ttPLAAME	1[N1];2[N1]		ATEAQTTPLA	P-selectin glycoprotein ligand 1	[253 to 260]
STDTTPLTGPGTPE	N1		EMLRNSTDTT	P-selectin glycoprotein ligand 1	[66 to 79]
ttAPAAME	1[N1];2[N1]		GLEAQTTAPA	P-selectin glycoprotein ligand 1
ttVEPAARRSTGLDAGGAVTE	1[N1];2[N1]		GTPESTTVEP	P-selectin glycoprotein ligand 1	[81 to 101]
TEPSATE	N1		MEALSTEPSA	P-selectin glycoprotein ligand 1	[264 to 270]
TTQPVPTEAQTTPLAATE	H2N4A1		TEAQTTQQTS	P-selectin glycoprotein ligand 1	[133 to 150]
tEAQt	1[N1];5[N1]	TEAQTTQPVP	TQPAATEAQT	P-selectin glycoprotein ligand 1
tEAQttPLAAtE	1[N1];5[N1];6[N1];11[N1]		TQPTATEAQT	P-selectin glycoprotein ligand 1
tEAQttPPAAtE	1[N1];5[N1];6[N1]		TQPVPTEAQT	P-selectin glycoprotein ligand 1	[169 to 180]
TEAQTTRLTATEAQTTPLAATE	H1N2A3		TQPVPTEAQT	P-selectin glycoprotein ligand 1	[149 to 170]
AQttQPTA	3[N1];4[N1]	TQPTATEAQT		P-selectin glycoprotein ligand 1	[241 to 248]
IQttQPAA	3[N1];4[N1]	TQPAATEAQT		P-selectin glycoprotein ligand 1	[121 to 128]
AQttPPAA	3[N1];4[N1]	TPPAATEAQT		P-selectin glycoprotein ligand 1
AQttPLAA	3[N1];4[N1]	TPLAATEAQT		P-selectin glycoprotein ligand 1
ALstEPSA	3[N1];4[N1]	TEPSATEALS		P-selectin glycoprotein ligand 1	[261 to 268]
LAAMEALSTEPSA	H2N3A3	TEPSATEALS		P-selectin glycoprotein ligand 1	[256 to 268]
AQttAPEA	3[N1];4[N1]	TAPEATEAQT		P-selectin glycoprotein ligand 1	[231 to 238]
AQTTPLAATEAQTTRL	H2N3A2	QTTRLTATEA		P-selectin glycoprotein ligand 1	[141 to 156]
ALSMEPtTKRGLFIPFSVS	7[N1]	PFSVSSVTHK		P-selectin glycoprotein ligand 1	[271 to 289]
STTVEPAARR	N2	PAARRSTGLD		P-selectin glycoprotein ligand 1	[80 to 89]
ALsMEP	3[N1]	LSMEPTTKRG		P-selectin glycoprotein ligand 1	[271 to 276]
ALSMEPtTKRGLFIPF	7[N1]	LFIPFSVSSV		P-selectin glycoprotein ligand 1	[271 to 286]

## Sheet: Cleavage Sites
TQPTATEAQT
TQPAATEAQT
TPPAATEAQT
TPLAATEAQT
TEPSATEALS
TEAQTTQPVP
TAPEATEAQT
SVKATTLGVS
SIKMSSVPQE
QTTRLTATEA
PFSVSSVTHK
PAARRSTGLD
LSMEPTTKRG
LFIPFSVSSV
ETMSSSPTAA
AMEAQTTQTT
AMEIQTTQTT
AMQHQTVLEL
ATEAQTTPLA
EGKVATTVIS
EMLRNSTDTT
ETSSRTSGAP
GLEAQTTAPA
GTPESTTVEP
MEALSTEPSA
PITANSLGSH
SGGKSSHSVT
SNPNATSSSS
TEAQTTQQTS
TQPVPTEAQT
TVATSTATAK
VISQRTQQTS
